# Supplementary material for: Adults’ willingness to report sexual orientation and gender identity when registering for a digital health application: A cross-sectional quantitative study
Source: PLoS One. 2023 Nov 20;18(11):e0292739. doi: 10.1371/journal.pone.0292739 (PMC10659155; doi:10.1371/journal.pone.0292739)
Supplement: S2 File — (CSV) [file pone.0292739.s003.csv]

dummy_id	region	age_group	race_ethnicity	sexuality	pronouns	gender_identity
1	Pacific	36-45	white	prefer_not_to_say	she	cisgender_woman
2	Pacific	36-45	asian	heterosexual	she	cisgender_woman
3	Pacific	36-45	hispanic	heterosexual	she	cisgender_woman
4	EastNorthCentral	46-55	white	heterosexual	he	cisgender_man
5	MiddleAtlantic	36-45	white	heterosexual	he	cisgender_man
6	Pacific	18-26	asian	heterosexual	she	cisgender_woman
7	EastNorthCentral	56-64	white	heterosexual	she	cisgender_woman
8	Pacific	27-35	asian	heterosexual	he	cisgender_man
9	Pacific	46-55	white	heterosexual	he	cisgender_man
10	Pacific	46-55	white	heterosexual	she	cisgender_woman
11	WestSouthCentral	36-45	white	heterosexual	she	cisgender_woman
12	Pacific	56-64	hispanic	heterosexual	he	cisgender_man
13	SouthAtlantic	18-26	black	heterosexual	he	cisgender_man
14	SouthAtlantic	18-26	white	heterosexual	she	cisgender_woman
15	Pacific	36-45	asian	heterosexual	he	cisgender_man
16	Pacific	36-45	white	heterosexual	he	cisgender_man
17	Pacific	27-35	asian	heterosexual	he	cisgender_man
18	Pacific	27-35	prefer_not_to_say	bisexual	he	cisgender_man
19	Pacific	27-35	asian	heterosexual	he	cisgender_man
20	Pacific	36-45	asian	heterosexual	she	cisgender_woman
21	WestNorthCentral	27-35	white	heterosexual	he	cisgender_man
22	Pacific	36-45	asian	heterosexual	she	cisgender_woman
23	SouthAtlantic	18-26	hispanic	heterosexual	he	cisgender_man
24	Mountain	36-45	black	heterosexual	he	cisgender_man
25	MiddleAtlantic	27-35	white	heterosexual	he	cisgender_man
26	Pacific	27-35	white	heterosexual	he	cisgender_man
27	Pacific	36-45
28	WestSouthCentral	27-35	hispanic	heterosexual	he	cisgender_man
29	Pacific	27-35	asian	heterosexual	she	cisgender_woman
30	MiddleAtlantic	36-45	white	heterosexual	he	cisgender_man
31	Pacific	36-45	asian	heterosexual	he	cisgender_man
32	Pacific	18-26	asian	heterosexual	he	cisgender_man
33	SouthAtlantic	18-26
34	Pacific	36-45	white	heterosexual	he	cisgender_man
35	Pacific	27-35	asian	heterosexual	he	cisgender_man
36	WestSouthCentral	27-35	white	heterosexual	he	cisgender_man
37	Pacific	36-45	asian	heterosexual	she	cisgender_woman
38	MiddleAtlantic	27-35	Multiple selected	heterosexual	she	cisgender_woman
39	SouthAtlantic	46-55	hispanic	prefer_not_to_say	she	cisgender_woman
40	EastNorthCentral	27-35	white	gay	he	cisgender_man
41	SouthAtlantic	27-35	white	heterosexual	he	cisgender_man
42	SouthAtlantic	27-35	white	heterosexual	she	cisgender_woman
43	MiddleAtlantic	27-35	black	heterosexual	she	cisgender_woman
44	EastNorthCentral	46-55	hispanic	heterosexual	she	cisgender_woman
45	Pacific	27-35	asian	gay	he	cisgender_man
46	Mountain	27-35	AIAN	lesbian	she	prefer_not_to_say
47	Mountain	36-45	white	heterosexual	she	cisgender_woman
48	Pacific	27-35	asian	heterosexual	she	cisgender_woman
49	WestSouthCentral	18-26	hispanic	heterosexual	she	cisgender_woman
50	Pacific	46-55	white	heterosexual	he	cisgender_man
51	Pacific	18-26	asian	prefer_not_to_say	she	cisgender_woman
52	WestSouthCentral	18-26	black	prefer_not_to_say	she	cisgender_woman
53	EastSouthCentral	36-45	white	heterosexual	she	cisgender_woman
54	Pacific	27-35	asian		she
55	Mountain	27-35	white	heterosexual	she	cisgender_woman
56	Pacific	27-35	asian	heterosexual	he	cisgender_man
57	Pacific	56-64	asian	heterosexual	he	cisgender_man
58	Pacific	27-35	white	heterosexual	he	cisgender_man
59	Pacific	46-55	my race is not listed	queer	Multiple selected	genderfluid
60	Pacific	46-55	asian	heterosexual	he	cisgender_man
61	Pacific	27-35	white	heterosexual	she	cisgender_woman
62	NewEngland	46-55	white	heterosexual	he	cisgender_man
63	MiddleAtlantic	65+
64	Pacific	46-55	white	prefer_not_to_say	he	cisgender_man
65	EastNorthCentral	27-35	white	heterosexual	she
66	MiddleAtlantic	18-26	Multiple selected	heterosexual	she	cisgender_woman
67	SouthAtlantic	36-45	white	heterosexual	he	cisgender_man
68	Pacific	27-35	white	heterosexual	she	cisgender_woman
69	Pacific	36-45	asian	heterosexual	he	cisgender_man
70	SouthAtlantic	46-55	white	heterosexual	she	cisgender_woman
71	MiddleAtlantic	27-35	asian	heterosexual	he	cisgender_man
72	Pacific	36-45	white	heterosexual	she	cisgender_woman
73	Mountain	65+	asian	heterosexual	she	cisgender_woman
74	WestNorthCentral	56-64
75	MiddleAtlantic	27-35	white	gay	he	cisgender_man
76	SouthAtlantic	36-45	white	heterosexual	she	cisgender_woman
77	Pacific	36-45	asian	heterosexual	he	cisgender_man
78	Pacific	36-45	asian	heterosexual	he	cisgender_man
79	Pacific	18-26	asian	heterosexual	he	cisgender_man
80	Pacific	46-55	white	heterosexual	he	cisgender_man
81	Pacific	36-45	asian	heterosexual	he	prefer_not_to_say
82	Pacific	36-45	asian	heterosexual	he	cisgender_man
83	Pacific	36-45	asian	Multiple selected	he	cisgender_man
84	Pacific	18-26	asian	heterosexual	she	cisgender_woman
85	Pacific	46-55	asian	heterosexual	she	cisgender_woman
86	Pacific	27-35	asian		he	cisgender_man
87	EastNorthCentral	36-45	asian	heterosexual	he	cisgender_man
88	MiddleAtlantic	27-35		heterosexual	he
89	MiddleAtlantic	27-35	asian	heterosexual	she	cisgender_woman
90	Pacific	27-35	asian	heterosexual	she	cisgender_woman
91	MiddleAtlantic	27-35	hispanic	heterosexual	she	cisgender_woman
92	MiddleAtlantic	27-35	asian	prefer_not_to_say	she	cisgender_woman
93	Pacific	27-35	white	gay	he	cisgender_man
94	Pacific	36-45	asian	heterosexual	he	cisgender_man
95	Mountain	46-55	white	prefer_not_to_say	she	cisgender_woman
96	Pacific	36-45	asian	heterosexual	he	cisgender_man
97	Pacific	27-35	asian	heterosexual	he	cisgender_man
98	Pacific	27-35	asian	heterosexual	he	cisgender_man
99	Pacific	27-35	white	heterosexual	she	cisgender_woman
100	WestNorthCentral	27-35	white	bisexual	Multiple selected	nonbinary
101	Pacific	46-55	white	heterosexual	he	cisgender_man
102	WestSouthCentral	36-45	asian	heterosexual	he	cisgender_man
103	EastSouthCentral	27-35	white	asexual	she	cisgender_woman
104	Pacific	27-35	asian	prefer_not_to_say	she	cisgender_woman
105	Pacific	18-26	black	bisexual	she	cisgender_woman
106	Pacific	27-35	hispanic	bisexual	she	cisgender_woman
107	Pacific	36-45	white	Multiple selected	he	cisgender_man
108	SouthAtlantic	36-45	hispanic	heterosexual	he
109	MiddleAtlantic	27-35	asian	heterosexual	she	cisgender_woman
110	EastSouthCentral	27-35	white	heterosexual	she	cisgender_woman
111	Pacific	27-35	white	prefer_not_to_say	he	cisgender_man
112	Pacific	36-45	hispanic	heterosexual	he	cisgender_man
113	Pacific	46-55	asian	heterosexual	he	cisgender_man
114	NewEngland	56-64	white	prefer_not_to_say	he	cisgender_man
115	Pacific	27-35
116	MiddleAtlantic	46-55	prefer_not_to_say	prefer_not_to_say	he	prefer_not_to_say
117	SouthAtlantic	36-45
118	Pacific	36-45	white	heterosexual
119	MiddleAtlantic	27-35
120	Pacific	36-45	asian	heterosexual	he	cisgender_man
121	Pacific	27-35	asian	heterosexual	she	cisgender_woman
122	MiddleAtlantic	36-45		heterosexual	he	cisgender_man
123	Pacific	27-35	white	heterosexual	she	cisgender_woman
124	Pacific	18-26	asian	heterosexual	he	cisgender_man
125	SouthAtlantic	36-45
126	Pacific	46-55	asian	heterosexual	he	cisgender_man
127	SouthAtlantic	27-35	black	gay	he	cisgender_man
128	WestNorthCentral	27-35	white	heterosexual	he	cisgender_man
129	MiddleAtlantic	36-45	asian	heterosexual	she	cisgender_woman
130	WestSouthCentral	36-45	white	heterosexual	he	cisgender_man
131	Pacific	36-45	white	heterosexual	she	cisgender_woman
132	NewEngland	36-45	white	heterosexual	she	cisgender_woman
133	MiddleAtlantic	27-35	my race is not listed	prefer_not_to_say	she	cisgender_woman
134	SouthAtlantic	36-45	white	heterosexual	she	cisgender_woman
135	Pacific	46-55	asian	heterosexual	he	cisgender_man
136	SouthAtlantic	56-64	prefer_not_to_say	heterosexual	she	cisgender_woman
137	Mountain	56-64	white	heterosexual	he	cisgender_man
138	Pacific	36-45	asian	heterosexual	he	cisgender_man
139	SouthAtlantic	18-26	white	heterosexual	she	cisgender_woman
140	Pacific	27-35	asian	heterosexual	he	cisgender_man
141	Pacific	27-35	AIAN	heterosexual	she	cisgender_woman
142	WestSouthCentral	18-26	asian	heterosexual	he	cisgender_man
143	Pacific	27-35	asian		he
144	Pacific	36-45	asian	heterosexual	she	cisgender_woman
145	Pacific	27-35	white	heterosexual	she	cisgender_woman
146	MiddleAtlantic	27-35	white	Multiple selected	she	cisgender_woman
147	Pacific	27-35	white	bisexual	she	cisgender_woman
148	EastNorthCentral	46-55	white	heterosexual	she	cisgender_woman
149	SouthAtlantic	18-26	white	heterosexual	he
150	Pacific	27-35
151	EastNorthCentral	27-35	asian	heterosexual	he	cisgender_man
152	Pacific	27-35	asian	heterosexual	she	cisgender_woman
153	WestSouthCentral	36-45	white	heterosexual	he	cisgender_man
154	EastNorthCentral	46-55	white	heterosexual	he	cisgender_man
155	WestSouthCentral	36-45	hispanic	heterosexual	she	cisgender_woman
156	Pacific	27-35	asian	heterosexual	she	cisgender_woman
157	Pacific	36-45	asian	heterosexual	he	cisgender_man
158	EastNorthCentral	18-26	white	heterosexual	she	cisgender_woman
159	EastNorthCentral	36-45	black	heterosexual	he	cisgender_man
160	MiddleAtlantic	27-35	asian	heterosexual	she	cisgender_woman
161	Pacific	36-45	white	heterosexual	she	cisgender_woman
162	SouthAtlantic	18-26	hispanic	gay	he	cisgender_man
163	MiddleAtlantic	36-45	asian	heterosexual	he	cisgender_man
164	WestNorthCentral	18-26	white	prefer_not_to_say	she	transgender_woman
165	MiddleAtlantic	27-35	prefer_not_to_say	heterosexual	he	cisgender_man
166	Pacific	36-45	white	heterosexual	he	cisgender_man
167	Pacific	36-45
168	EastSouthCentral	27-35	white	heterosexual	she	cisgender_woman
169	WestSouthCentral	36-45	white	prefer_not_to_say	he	cisgender_man
170	SouthAtlantic	36-45	asian	heterosexual	he	cisgender_man
171	EastNorthCentral	18-26
172	Pacific	27-35	asian	heterosexual	she	cisgender_woman
173	Pacific	27-35	asian	heterosexual	he	cisgender_man
174	MiddleAtlantic	27-35	white	heterosexual	she	cisgender_woman
175	Mountain	36-45	prefer_not_to_say	heterosexual	he	cisgender_man
176	Mountain	46-55				cisgender_man
177	Pacific	46-55	white	heterosexual	he	cisgender_man
178	Pacific	36-45	asian	prefer_not_to_say	he	prefer_not_to_say
179	EastNorthCentral	27-35	asian	heterosexual	she	cisgender_woman
180	MiddleAtlantic	46-55	white	heterosexual	he	cisgender_man
181	EastNorthCentral	36-45	asian	heterosexual	he	cisgender_man
182	Pacific	36-45	white	heterosexual	she	cisgender_woman
183	Pacific	27-35	hispanic	prefer_not_to_say	he	cisgender_man
184	Mountain	36-45	AIAN	heterosexual	he	cisgender_man
185	Pacific	27-35	asian	heterosexual	he	cisgender_man
186	SouthAtlantic	36-45	white	heterosexual	she	cisgender_woman
187	Pacific	36-45	white	heterosexual	Multiple selected	cisgender_man
188	Pacific	46-55	white	heterosexual	he	cisgender_man
189	EastNorthCentral	46-55	white	heterosexual	he	cisgender_man
190	EastSouthCentral	27-35	white	heterosexual	he	cisgender_man
191	Pacific	27-35	asian	heterosexual	she
192	SouthAtlantic	27-35	AIAN		he
193	Pacific	36-45		heterosexual	he	cisgender_man
194	Pacific	27-35	asian	heterosexual	he	cisgender_man
195	Pacific	36-45	white	heterosexual	he	cisgender_man
196	SouthAtlantic	36-45	white	heterosexual	he	cisgender_man
197	Mountain	27-35	hispanic	lesbian	she	cisgender_woman
198	Pacific	36-45	asian	heterosexual		cisgender_woman
199	MiddleAtlantic	27-35	white	gay	he	cisgender_man
200	NewEngland	18-26	asian	queer	Multiple selected	nonbinary
201	Pacific	36-45	asian	heterosexual	he	cisgender_man
202	Pacific	27-35	asian	heterosexual	he	cisgender_man
203	Pacific	36-45	asian	heterosexual	he	cisgender_man
204	Pacific	46-55	prefer_not_to_say
205	MiddleAtlantic	46-55	prefer_not_to_say
206	Pacific	18-26	asian	heterosexual	he	cisgender_man
207	Pacific	56-64	white	heterosexual	he	cisgender_man
208	WestSouthCentral	27-35	prefer_not_to_say	prefer_not_to_say	she	cisgender_woman
209	EastNorthCentral	27-35	white	heterosexual	she	cisgender_woman
210	SouthAtlantic	46-55	white	heterosexual	she	cisgender_woman
211	Pacific	36-45	hispanic	heterosexual	he	cisgender_man
212	MiddleAtlantic	27-35	white	heterosexual	she	cisgender_woman
213	SouthAtlantic	46-55
214	MiddleAtlantic	18-26	hispanic	heterosexual	he	cisgender_man
215	Pacific	27-35	asian	heterosexual	he	cisgender_man
216	Pacific	56-64	my race is not listed	heterosexual	he	cisgender_man
217	Pacific	56-64	white	Multiple selected	he	cisgender_man
218	Mountain	46-55	white	heterosexual	she	prefer_not_to_say
219	Pacific	36-45	asian	heterosexual	she	cisgender_woman
220	Pacific	27-35	asian	heterosexual	she	cisgender_woman
221	MiddleAtlantic	36-45
222	Pacific	36-45	white	heterosexual	she	cisgender_woman
223	SouthAtlantic	46-55	prefer_not_to_say		he
224	Pacific	18-26	Multiple selected	heterosexual	he	cisgender_man
225	MiddleAtlantic	46-55	white	heterosexual	she	cisgender_woman
226	EastNorthCentral	27-35	white	queer	she	cisgender_woman
227	WestSouthCentral	36-45	black	heterosexual	he
228	WestNorthCentral	18-26	white	heterosexual	he	cisgender_man
229	WestSouthCentral	27-35
230	Pacific	27-35	asian	heterosexual	she	cisgender_woman
231	Pacific	36-45	hispanic	heterosexual	she	cisgender_woman
232	Pacific	27-35	asian	heterosexual	he	cisgender_man
233	WestSouthCentral	27-35	asian	heterosexual	he	cisgender_man
234	EastNorthCentral	27-35	white	heterosexual	she	cisgender_woman
235	EastNorthCentral	36-45	hispanic	heterosexual	he	cisgender_man
236	SouthAtlantic	56-64	white	heterosexual	she	cisgender_woman
237	Pacific	27-35	asian	heterosexual	she	cisgender_woman
238	Pacific	27-35	white	asexual	she
239	Pacific	36-45	asian	heterosexual	she	cisgender_woman
240	Pacific	27-35	white	heterosexual	she	cisgender_woman
241	Mountain	27-35	Multiple selected	heterosexual	she
242	MiddleAtlantic	27-35	asian	heterosexual	he	cisgender_man
243	Pacific	27-35
244	Pacific	36-45	prefer_not_to_say	heterosexual	she	cisgender_woman
245	SouthAtlantic	27-35	black	heterosexual	she	cisgender_woman
246	MiddleAtlantic	27-35	white	heterosexual	he	cisgender_man
247	Mountain	36-45	hispanic	heterosexual	he	cisgender_man
248	NewEngland	56-64	black	heterosexual	Multiple selected	cisgender_man
249	Pacific	36-45	white	heterosexual	she	cisgender_woman
250	EastSouthCentral	46-55	white	heterosexual	he	cisgender_man
251	Pacific	36-45	asian	heterosexual	she	cisgender_woman
252	WestSouthCentral	46-55	hispanic	heterosexual	he	cisgender_man
253	WestNorthCentral	18-26	Multiple selected	heterosexual	he	cisgender_man
254	SouthAtlantic	18-26	white	heterosexual	he	cisgender_man
255	WestSouthCentral	36-45	hispanic	heterosexual	he	cisgender_man
256	Pacific	36-45	asian	heterosexual	he
257	Mountain	46-55	prefer_not_to_say	prefer_not_to_say	prefer_not_to_say	prefer_not_to_say
258	Pacific	27-35
259	SouthAtlantic	46-55
260	Pacific	27-35	white	heterosexual	she	cisgender_woman
261	SouthAtlantic	46-55	asian	heterosexual	she	cisgender_woman
262	WestSouthCentral	18-26	hispanic	heterosexual	she	cisgender_woman
263	EastNorthCentral	27-35	white	heterosexual	he	cisgender_man
264	Pacific	36-45	white	heterosexual	she	cisgender_woman
265	MiddleAtlantic	27-35	white	heterosexual	she	cisgender_woman
266	Pacific	27-35	white	heterosexual	he	cisgender_man
267	MiddleAtlantic	36-45	Multiple selected	heterosexual	he	cisgender_man
268	MiddleAtlantic	27-35	white	heterosexual	he	cisgender_man
269	MiddleAtlantic	27-35	asian	heterosexual	she	cisgender_woman
270	Pacific	27-35	asian	heterosexual	he	cisgender_man
271	Pacific	27-35	white	heterosexual	she	cisgender_woman
272	Pacific	36-45	Multiple selected	gay	he	cisgender_man
273	MiddleAtlantic	36-45	white	heterosexual	he
274	Pacific	27-35	asian	heterosexual	he	cisgender_man
275	Pacific	27-35	white	gay	he	cisgender_man
276	NewEngland	36-45	white	my sexuality is not listed	he	cisgender_man
277	Pacific	46-55	asian	heterosexual	he	cisgender_man
278	MiddleAtlantic	18-26	white	heterosexual	she	cisgender_woman
279	Pacific	18-26	white	heterosexual	she	cisgender_woman
280	Pacific	36-45	white	heterosexual	he	cisgender_man
281	Pacific	46-55	white	heterosexual	he	cisgender_man
282	Pacific	36-45	asian	heterosexual	she	cisgender_woman
283	Pacific	18-26	white	heterosexual	she	cisgender_woman
284	WestSouthCentral	36-45	asian		she	cisgender_woman
285	NewEngland	27-35	asian	heterosexual	she	cisgender_woman
286	EastNorthCentral	27-35	black	heterosexual	he	cisgender_man
287	Pacific	36-45	white	heterosexual	she	cisgender_woman
288	MiddleAtlantic	36-45		heterosexual	he	cisgender_man
289	Pacific	36-45	white	heterosexual	she	cisgender_woman
290	WestSouthCentral	27-35	white	heterosexual	she	cisgender_woman
291	Pacific	27-35	Multiple selected	heterosexual	she	cisgender_woman
292	Mountain	36-45	asian	heterosexual	he	cisgender_man
293	Pacific	36-45	white	heterosexual	she	cisgender_woman
294	Pacific	27-35	white	heterosexual	he	cisgender_man
295	Pacific	46-55	white	heterosexual	he	cisgender_man
296	NewEngland	36-45	asian	heterosexual	he	cisgender_man
297	Pacific	56-64	prefer_not_to_say	gay	he	cisgender_man
298	WestSouthCentral	36-45	white	heterosexual	he	cisgender_man
299	SouthAtlantic	27-35	asian	heterosexual	she	cisgender_woman
300	MiddleAtlantic	27-35	my race is not listed	heterosexual	he	cisgender_man
301	MiddleAtlantic	36-45	asian	heterosexual	she	cisgender_woman
302	WestSouthCentral	36-45	white	heterosexual	he	cisgender_man
303	Pacific	27-35	asian	heterosexual	he	cisgender_man
304	WestSouthCentral	36-45	white	heterosexual	he	cisgender_man
305	EastSouthCentral	36-45	white	heterosexual	he	cisgender_man
306	Pacific	46-55	white	heterosexual	he	cisgender_man
307	Pacific	46-55	white	heterosexual	she	cisgender_woman
308	Pacific	27-35	prefer_not_to_say	heterosexual	she	cisgender_woman
309	Pacific	18-26	white	heterosexual	she	cisgender_woman
310	Mountain	27-35	hispanic	heterosexual	he	cisgender_man
311	Pacific	18-26	white	heterosexual	he	cisgender_man
312	Pacific	46-55	white	heterosexual	she	cisgender_woman
313	MiddleAtlantic	18-26	white	Multiple selected	Multiple selected	nonbinary
314	Pacific	46-55	asian	prefer_not_to_say	he	cisgender_man
315	EastNorthCentral	27-35	asian	heterosexual	she	cisgender_woman
316	Pacific	27-35	asian	heterosexual	she
317	EastNorthCentral	36-45	white	heterosexual	she	cisgender_woman
318	WestSouthCentral	18-26	hispanic	prefer_not_to_say	she	prefer_not_to_say
319	EastNorthCentral	56-64	black		he
320	Pacific	36-45	white	heterosexual	he	cisgender_man
321	Pacific	46-55	white	heterosexual	he	cisgender_man
322	Pacific	36-45	asian	heterosexual	he	cisgender_man
323	MiddleAtlantic	27-35	asian	heterosexual	she	cisgender_woman
324	NewEngland	46-55	white		she
325	SouthAtlantic	27-35	black	heterosexual	she	cisgender_woman
326	Pacific	27-35	Multiple selected	bisexual	she	cisgender_woman
327	Pacific	27-35	asian	gay	he	cisgender_man
328	Pacific	27-35	Multiple selected	bisexual	they	my gender is not listed
329	Pacific	36-45	asian	heterosexual	he	cisgender_man
330	Pacific	36-45	asian	heterosexual	he	cisgender_man
331	Pacific	36-45	asian	prefer_not_to_say	he	cisgender_man
332	Pacific	18-26	asian	gay	he	cisgender_man
333	NewEngland	27-35	asian	heterosexual	he	cisgender_man
334	Pacific	36-45	asian	heterosexual	he	cisgender_man
335	Pacific	46-55
336	Pacific	18-26	asian	heterosexual	he	cisgender_man
337	Pacific	36-45	white	heterosexual	she	cisgender_woman
338	Pacific	27-35	asian	heterosexual	he	cisgender_man
339	MiddleAtlantic	46-55	white	heterosexual	he	cisgender_man
340	SouthAtlantic	36-45	black
341	MiddleAtlantic	27-35	asian	heterosexual	she	cisgender_woman
342	SouthAtlantic	36-45	black	heterosexual	he	cisgender_man
343	MiddleAtlantic	18-26	white	heterosexual	he	cisgender_man
344	NewEngland	27-35	asian	heterosexual	she	cisgender_woman
345	Pacific	36-45	white	heterosexual	she	cisgender_woman
346	WestNorthCentral	36-45	white	bisexual	she	cisgender_woman
347	Pacific	18-26	white	heterosexual	he	cisgender_man
348	Pacific	27-35	white	gay	he	cisgender_man
349	MiddleAtlantic	18-26	white	heterosexual	he	cisgender_man
350	Pacific	18-26	asian	heterosexual	he	cisgender_man
351	Pacific	27-35	white	heterosexual	he	cisgender_man
352	Pacific	36-45	white	heterosexual	he	cisgender_man
353	NewEngland	36-45
354	MiddleAtlantic	27-35	asian	heterosexual	he	cisgender_man
355	WestNorthCentral	27-35	white	heterosexual	he	cisgender_man
356	WestNorthCentral	65+	white	prefer_not_to_say
357	MiddleAtlantic	56-64	prefer_not_to_say	prefer_not_to_say	he	cisgender_man
358	WestSouthCentral	18-26	black	heterosexual	he	cisgender_man
359	EastNorthCentral	46-55
360	SouthAtlantic	46-55	white	heterosexual	he
361	EastSouthCentral	56-64	white	heterosexual	she	cisgender_woman
362	MiddleAtlantic	36-45	white	heterosexual	he	cisgender_man
363	Pacific	36-45	asian	heterosexual	he	cisgender_man
364	Pacific	46-55	asian	heterosexual	he	cisgender_man
365	MiddleAtlantic	36-45	asian	heterosexual	she	cisgender_woman
366	WestSouthCentral	27-35	white		she
367	Pacific	27-35	asian	heterosexual	she	cisgender_woman
368	MiddleAtlantic	27-35	white	lesbian	she	cisgender_woman
369	MiddleAtlantic	36-45	asian	heterosexual	he	prefer_not_to_say
370	Pacific	46-55	white		he	cisgender_man
371	Pacific	27-35	Multiple selected	bisexual	she	cisgender_woman
372	Pacific	27-35	white	heterosexual	she	cisgender_woman
373	NewEngland	36-45	white	heterosexual	he	cisgender_man
374	Pacific	46-55	my race is not listed	heterosexual	he	cisgender_man
375	Pacific	36-45	Multiple selected	heterosexual	she	cisgender_woman
376	Pacific	27-35	asian	heterosexual	she	cisgender_woman
377	Pacific	18-26	asian	heterosexual	he	cisgender_man
378	Mountain	36-45	hispanic	heterosexual	she
379	SouthAtlantic	56-64	white	heterosexual	she	cisgender_woman
380	Pacific	27-35	white	heterosexual	she	cisgender_woman
381	WestSouthCentral	46-55	white	heterosexual	she	cisgender_woman
382	Pacific	18-26	hispanic	heterosexual	he	cisgender_man
383	Pacific	36-45	white	heterosexual	she	cisgender_woman
384	EastSouthCentral	27-35	white	Multiple selected	Multiple selected	cisgender_man
385	Pacific	27-35	asian		he	cisgender_man
386	WestNorthCentral	36-45	white	heterosexual	he	cisgender_man
387	Pacific	27-35	asian	heterosexual	she	cisgender_woman
388	Pacific	36-45	asian	heterosexual	he	cisgender_man
389	EastNorthCentral	18-26
390	Pacific	36-45	white	heterosexual	she	cisgender_woman
391	Pacific	18-26	white	heterosexual	he	cisgender_man
392	Pacific	36-45	white	heterosexual	he	cisgender_man
393	WestSouthCentral	56-64	black	heterosexual	she	cisgender_woman
394	MiddleAtlantic	27-35	white	heterosexual	she	cisgender_woman
395	WestNorthCentral	36-45	asian	heterosexual	he	cisgender_man
396	Mountain	46-55	white	heterosexual	he	cisgender_man
397	Pacific	46-55	prefer_not_to_say
398	EastSouthCentral	56-64	black
399	MiddleAtlantic	27-35	white	heterosexual	he	cisgender_man
400	NewEngland	27-35	asian	heterosexual	she	cisgender_woman
401	Pacific	18-26	hispanic	heterosexual	she	cisgender_woman
402	WestSouthCentral	36-45	white	lesbian	she	genderfluid
403	Pacific	36-45	my race is not listed	heterosexual	she	cisgender_woman
404	Pacific	27-35	white	heterosexual	she	cisgender_woman
405	WestNorthCentral	18-26	black	gay	he	prefer_not_to_say
406	Pacific	56-64	white	heterosexual	she	cisgender_woman
407	Mountain	36-45	white	heterosexual	he	cisgender_man
408	MiddleAtlantic	46-55	white	heterosexual	she	cisgender_woman
409	Pacific	46-55	white	lesbian	she	transgender_woman
410	Pacific	46-55	white	heterosexual	he	cisgender_man
411	SouthAtlantic	46-55	white	heterosexual	he	prefer_not_to_say
412	MiddleAtlantic	27-35	black	Multiple selected	he	cisgender_man
413	MiddleAtlantic	27-35	white	heterosexual	she	cisgender_woman
414	SouthAtlantic	46-55	white	heterosexual	he	cisgender_man
415	NewEngland	46-55	white		he	cisgender_man
416	Pacific	27-35	white	heterosexual	she	cisgender_woman
417	Pacific	36-45	asian	heterosexual	she	cisgender_woman
418	Pacific	18-26	asian	heterosexual	he	cisgender_man
419	MiddleAtlantic	27-35	white	heterosexual	he	cisgender_man
420	EastNorthCentral	27-35	white	heterosexual	he	prefer_not_to_say
421	Pacific	27-35	white	heterosexual	he	cisgender_man
422	WestSouthCentral	46-55	white	prefer_not_to_say	my pronouns are not listed	cisgender_woman
423	Pacific	46-55	asian	gay	he	cisgender_man
424	MiddleAtlantic	46-55	white	queer	she	cisgender_woman
425	MiddleAtlantic	36-45	asian	heterosexual	he	cisgender_man
426	EastNorthCentral	46-55	asian	heterosexual	he	cisgender_man
427	WestSouthCentral	36-45	white	bisexual	she	cisgender_woman
428	Pacific	36-45	prefer_not_to_say
429	Pacific	56-64	asian	heterosexual	he	cisgender_man
430	Pacific	27-35
431	Pacific	27-35	asian	prefer_not_to_say	she	cisgender_woman
432	Pacific	27-35	asian	heterosexual	she	prefer_not_to_say
433	Pacific	36-45	white	heterosexual	he	cisgender_man
434	Pacific	27-35	white	lesbian	Multiple selected	nonbinary
435	Pacific	27-35	asian	heterosexual	he	cisgender_man
436	Pacific	27-35	asian	heterosexual	he	cisgender_man
437	Pacific	36-45	white		he
438	Pacific	36-45
439	Pacific	27-35	white	heterosexual	she	cisgender_woman
440	Pacific	27-35	Multiple selected	prefer_not_to_say	he	cisgender_man
441	Pacific	27-35	black	heterosexual	he	cisgender_man
442	Pacific	46-55	white	heterosexual	he	cisgender_man
443	NewEngland	27-35	prefer_not_to_say	prefer_not_to_say	he	cisgender_man
444	EastNorthCentral	36-45	asian	heterosexual	he	cisgender_man
445	SouthAtlantic	18-26	black	gay	he	cisgender_man
446	Pacific	27-35	asian	heterosexual	he	cisgender_man
447	Pacific	36-45	black	heterosexual	he	cisgender_man
448	MiddleAtlantic	46-55	prefer_not_to_say	prefer_not_to_say	she	cisgender_woman
449	Pacific	46-55	asian	heterosexual	he	cisgender_man
450	Pacific	36-45	asian	heterosexual	he	cisgender_man
451	NewEngland	36-45	white	heterosexual	he	cisgender_man
452	SouthAtlantic	27-35	black	heterosexual	he	cisgender_man
453	EastSouthCentral	36-45	black	prefer_not_to_say	he	prefer_not_to_say
454	MiddleAtlantic	27-35	Multiple selected	queer	they	nonbinary
455	Pacific	46-55	asian	heterosexual	he	cisgender_man
456	Pacific	27-35	my race is not listed	heterosexual	she	cisgender_woman
457	Pacific	36-45	white	heterosexual	she	cisgender_woman
458	Pacific	18-26	hispanic	heterosexual	he	cisgender_man
459	Pacific	46-55
460	Pacific	27-35	white	heterosexual	she	cisgender_woman
461	WestSouthCentral	27-35	white	prefer_not_to_say	he
462	EastSouthCentral	56-64	white	heterosexual	he	prefer_not_to_say
463	Pacific	27-35	asian	heterosexual	she	prefer_not_to_say
464	Pacific	36-45	asian	heterosexual	she	cisgender_woman
465	Pacific	18-26	hispanic	bisexual	she	cisgender_woman
466	EastNorthCentral	46-55	white		she
467	SouthAtlantic	36-45	white	heterosexual	she	cisgender_woman
468	Pacific	27-35
469	MiddleAtlantic	36-45
470	Pacific	46-55	asian	heterosexual	she	cisgender_woman
471	EastNorthCentral	18-26			she	cisgender_woman
472	EastNorthCentral	27-35	white		she	cisgender_woman
473	MiddleAtlantic	46-55	asian	heterosexual	he	cisgender_man
474	MiddleAtlantic	27-35	white	heterosexual	she	cisgender_woman
475	Pacific	36-45		heterosexual		cisgender_man
476	EastSouthCentral	18-26	black	Multiple selected	he	cisgender_man
477	WestSouthCentral	46-55	white	heterosexual	she	cisgender_woman
478	Mountain	36-45	white	heterosexual	she	cisgender_woman
479	Mountain	56-64	hispanic	heterosexual	she	cisgender_woman
480	Pacific	36-45	white	prefer_not_to_say	she	prefer_not_to_say
481	Pacific	27-35	black	gay	he	cisgender_man
482	Pacific	36-45	white	heterosexual	he	cisgender_man
483	MiddleAtlantic	27-35	asian	prefer_not_to_say	he	cisgender_man
484	Pacific	36-45
485	MiddleAtlantic	18-26	black	heterosexual	she	cisgender_woman
486	Pacific	27-35	asian	heterosexual	she	cisgender_man
487	Pacific	56-64
488	WestSouthCentral	46-55	asian	heterosexual	he	cisgender_man
489	Pacific	27-35
490	Pacific	18-26	asian	heterosexual	she	cisgender_woman
491	MiddleAtlantic	27-35	Multiple selected	heterosexual	she	cisgender_woman
492	WestSouthCentral	18-26	hispanic	heterosexual	she	cisgender_woman
493	SouthAtlantic	27-35
494	Pacific	65+	white	heterosexual	he	cisgender_man
495	Pacific	27-35	Multiple selected	heterosexual	she	cisgender_woman
496	Pacific	36-45	asian	prefer_not_to_say	she	cisgender_woman
497	Mountain	36-45	white	heterosexual	he	cisgender_man
498	Pacific	27-35	white	heterosexual	he	cisgender_man
499	SouthAtlantic	27-35	black	heterosexual	she	cisgender_woman
500	WestNorthCentral	56-64	white	heterosexual	she	cisgender_woman
501	Pacific	46-55	hispanic	heterosexual	she	cisgender_woman
502	MiddleAtlantic	36-45	white	heterosexual	she	cisgender_woman
503	Pacific	18-26	black	heterosexual	he	cisgender_man
504	WestNorthCentral	27-35	Multiple selected	aromantic	he	cisgender_man
505	MiddleAtlantic	27-35	asian	heterosexual	she	cisgender_woman
506	MiddleAtlantic	27-35	white	Multiple selected	she
507	WestNorthCentral	18-26
508	Pacific	27-35	asian	heterosexual	she	cisgender_woman
509	EastNorthCentral	56-64
510	SouthAtlantic	36-45	black	heterosexual	he	cisgender_man
511	WestSouthCentral	18-26	asian	gay	he	cisgender_man
512	EastNorthCentral	18-26	white	heterosexual	she	cisgender_woman
513	Pacific	18-26	white	heterosexual	he	cisgender_man
514	Pacific	36-45	asian	heterosexual	he	prefer_not_to_say
515	WestSouthCentral	36-45	white	heterosexual	he	cisgender_man
516	Pacific	27-35	asian	heterosexual	he	cisgender_man
517	Pacific	46-55	white
518	WestSouthCentral	27-35	white	heterosexual	she	cisgender_woman
519	Pacific	18-26	Multiple selected	heterosexual	he	cisgender_man
520	MiddleAtlantic	27-35	white	gay	he	cisgender_man
521	Pacific	36-45	white	heterosexual	she	cisgender_woman
522	Mountain	46-55	hispanic	heterosexual	she	cisgender_woman
523	Pacific	27-35
524	SouthAtlantic	18-26	white	heterosexual	he	cisgender_man
525	EastSouthCentral	46-55	white	my sexuality is not listed
526	Pacific	27-35	asian	heterosexual	she	cisgender_woman
527	SouthAtlantic	27-35	white	asexual	she
528	Pacific	27-35	white	heterosexual	he	cisgender_man
529	Pacific	18-26	Multiple selected	heterosexual	she	cisgender_woman
530	Pacific	36-45	asian	heterosexual	she	cisgender_woman
531	SouthAtlantic	36-45	black	heterosexual	she	cisgender_woman
532	Pacific	46-55	white	heterosexual	she	cisgender_woman
533	Pacific	36-45	asian	prefer_not_to_say	he	prefer_not_to_say
534	Pacific	36-45	white	heterosexual	he	cisgender_man
535	WestNorthCentral	36-45	white		he	cisgender_man
536	WestSouthCentral	18-26
537	Pacific	36-45	asian	heterosexual	he	cisgender_man
538	Pacific	46-55	hispanic	heterosexual	he	cisgender_man
539	Pacific	36-45	asian	prefer_not_to_say	he	prefer_not_to_say
540	Pacific	36-45	asian	heterosexual	he	cisgender_man
541	MiddleAtlantic	27-35	white
542	Pacific	56-64	hispanic	heterosexual	he	cisgender_man
543	WestSouthCentral	56-64	white		she	cisgender_woman
544	MiddleAtlantic	27-35	white	gay	he	cisgender_man
545	Pacific	36-45	white	bisexual	he	cisgender_man
546	WestSouthCentral	27-35	asian	heterosexual	he	cisgender_man
547	EastSouthCentral	46-55	prefer_not_to_say	prefer_not_to_say	she	prefer_not_to_say
548	WestSouthCentral	36-45	white	heterosexual	she	cisgender_woman
549	Pacific	18-26	asian	heterosexual	he	cisgender_man
550	WestSouthCentral	27-35	white	prefer_not_to_say	she	cisgender_woman
551	Pacific	27-35	asian	heterosexual	he	cisgender_man
552	Pacific	36-45	asian	heterosexual	he	cisgender_man
553	SouthAtlantic	46-55	white	heterosexual	she	cisgender_woman
554	Pacific	27-35	asian	heterosexual	he	cisgender_man
555	Mountain	27-35	white	heterosexual	he	cisgender_man
556	Pacific	27-35	asian	heterosexual	he	cisgender_man
557	Pacific	36-45	asian	heterosexual	she	cisgender_woman
558	EastNorthCentral	36-45	asian	heterosexual	she	cisgender_woman
559	EastSouthCentral	27-35	white	heterosexual	he	cisgender_man
560	Pacific	27-35	white	heterosexual	he	cisgender_man
561	SouthAtlantic	27-35	white	gay	he	cisgender_man
562	Pacific	46-55	white	heterosexual	he	cisgender_man
563	Pacific	36-45	Multiple selected	heterosexual	he	cisgender_man
564	Pacific	36-45	asian	prefer_not_to_say	he	cisgender_man
565	MiddleAtlantic	36-45	white	heterosexual	he	cisgender_man
566	MiddleAtlantic	36-45	black	heterosexual	she	cisgender_woman
567	NewEngland	36-45	Multiple selected	heterosexual	she	cisgender_woman
568	SouthAtlantic	46-55	white	heterosexual	he	cisgender_man
569	MiddleAtlantic	46-55	white
570	Pacific	18-26	asian	heterosexual	she	cisgender_woman
571	MiddleAtlantic	27-35	white	heterosexual	he	cisgender_man
572	MiddleAtlantic	27-35	asian	heterosexual	she	cisgender_woman
573	Pacific	18-26	Multiple selected	heterosexual	he	cisgender_man
574	Pacific	27-35	white	prefer_not_to_say	she	cisgender_woman
575	MiddleAtlantic	36-45	white	heterosexual	he	cisgender_man
576	Pacific	27-35
577	Pacific	46-55	prefer_not_to_say	heterosexual	she
578	Pacific	36-45	asian	prefer_not_to_say	he	cisgender_man
579	NewEngland	18-26	Multiple selected	heterosexual	he	cisgender_man
580	Pacific	46-55	asian	heterosexual	he	cisgender_man
581	NewEngland	18-26	white		he	cisgender_man
582	MiddleAtlantic	27-35	white	heterosexual	he	cisgender_man
583	EastNorthCentral	27-35	white	heterosexual	she	cisgender_woman
584	MiddleAtlantic	36-45	white	heterosexual	he	cisgender_man
585	SouthAtlantic	46-55	white	heterosexual	she	cisgender_woman
586	Pacific	27-35	white	heterosexual	he	cisgender_man
587	SouthAtlantic	56-64	white	heterosexual	he	cisgender_man
588	Pacific	18-26	white	heterosexual	she	cisgender_woman
589	SouthAtlantic	27-35	white		she
590	WestSouthCentral	36-45	hispanic	heterosexual	she	prefer_not_to_say
591	Pacific	27-35	asian	heterosexual	he	cisgender_man
592	Pacific	36-45	black	heterosexual	he	cisgender_man
593	Pacific	36-45	white	heterosexual	he	cisgender_man
594	Pacific	18-26	white	heterosexual	he	cisgender_man
595	Pacific	27-35	white	heterosexual	he	cisgender_man
596	Pacific	46-55	asian	heterosexual	he	cisgender_man
597	Pacific	27-35	asian	heterosexual	she	prefer_not_to_say
598	EastNorthCentral	46-55	asian	heterosexual	he	cisgender_man
599	Pacific	36-45	asian	heterosexual	he	cisgender_man
600	Pacific	36-45	asian	heterosexual	he	cisgender_man
601	Pacific	27-35	asian	heterosexual	he	cisgender_man
602	Pacific	36-45	asian	prefer_not_to_say	she	prefer_not_to_say
603	Pacific	36-45	white	heterosexual	she	cisgender_woman
604	Pacific	36-45	white	heterosexual	he	cisgender_man
605	Pacific	36-45	white	heterosexual	she	cisgender_woman
606	Pacific	46-55	white	heterosexual	he	cisgender_man
607	SouthAtlantic	18-26	black	heterosexual	she	cisgender_woman
608	Pacific	46-55	white	heterosexual	she	cisgender_woman
609	Pacific	36-45	white	heterosexual	he	cisgender_man
610	Pacific	36-45	asian	heterosexual	she	cisgender_woman
611	MiddleAtlantic	27-35	white	heterosexual	she	cisgender_woman
612	Pacific	36-45	asian	heterosexual	she	cisgender_woman
613	Pacific	36-45	asian	heterosexual	he	cisgender_man
614	Pacific	18-26	asian	prefer_not_to_say	she	cisgender_woman
615	Pacific	36-45	prefer_not_to_say	prefer_not_to_say	he	cisgender_man
616	Pacific	36-45	asian	heterosexual	he	cisgender_man
617	Pacific	18-26	asian	queer	she	cisgender_woman
618	Pacific	36-45	white	lesbian	she	cisgender_woman
619	Pacific	27-35	white	heterosexual	she	cisgender_woman
620	Pacific	46-55
621	Pacific	36-45	white	heterosexual	he	cisgender_man
622	NewEngland	27-35	white	Multiple selected	Multiple selected	nonbinary
623	Pacific	46-55	white	heterosexual	she	cisgender_woman
624	Pacific	27-35	white	heterosexual	he	cisgender_man
625	EastNorthCentral	18-26	prefer_not_to_say	heterosexual	she	cisgender_woman
626	MiddleAtlantic	27-35	white	pansexual	she	cisgender_woman
627	Pacific	18-26	white	gay	he	cisgender_man
628	Pacific	36-45	asian		he
629	WestSouthCentral	46-55	white	asexual	he
630	NewEngland	56-64	white	heterosexual	he	cisgender_man
631	Pacific	36-45	asian	heterosexual	he	cisgender_man
632	EastNorthCentral	27-35	white	heterosexual	he	cisgender_man
633	Pacific	36-45	white	heterosexual	he	cisgender_man
634	Pacific	27-35	asian	heterosexual	she	cisgender_woman
635	MiddleAtlantic	36-45	white	heterosexual	she	cisgender_woman
636	Pacific	27-35	white	heterosexual	she	cisgender_woman
637	SouthAtlantic	27-35	black	heterosexual	he
638	Pacific	36-45	white	heterosexual	he	cisgender_man
639	Pacific	46-55	white	heterosexual	he	prefer_not_to_say
640	Mountain	27-35	hispanic	gay	he	cisgender_man
641	EastNorthCentral	46-55	white	prefer_not_to_say	she	prefer_not_to_say
642	Pacific	27-35	asian	heterosexual	she	cisgender_woman
643	Pacific	65+	asian	prefer_not_to_say	he	prefer_not_to_say
644	Pacific	27-35	asian	heterosexual	he	cisgender_man
645	Pacific	36-45
646	EastSouthCentral	27-35	black	gay	he	cisgender_man
647	Pacific	27-35	asian	heterosexual	he	cisgender_man
648	Mountain	36-45		heterosexual	she	cisgender_woman
649	Pacific	46-55	asian	gay	he	cisgender_man
650	Pacific	56-64	hispanic	heterosexual	she	cisgender_woman
651	Pacific	36-45	white	heterosexual	he	cisgender_man
652	WestSouthCentral	27-35	white	heterosexual	she	cisgender_woman
653	Pacific	36-45	AIAN	pansexual	she	my gender is not listed
654	Pacific	27-35	asian	heterosexual	he	cisgender_man
655	EastSouthCentral	18-26	white	gay	he	cisgender_man
656	Pacific	27-35	white	heterosexual	she	cisgender_woman
657	SouthAtlantic	18-26	black	heterosexual	she	cisgender_woman
658	EastSouthCentral	18-26	white	heterosexual	he	cisgender_man
659	MiddleAtlantic	27-35	white	heterosexual	she	cisgender_woman
660	WestSouthCentral	36-45	white	heterosexual	she	cisgender_woman
661	MiddleAtlantic	46-55	white	heterosexual	he	cisgender_man
662	SouthAtlantic	36-45	white	heterosexual		cisgender_man
663	Pacific	36-45	black	heterosexual	he	cisgender_man
664	Pacific	46-55	white	prefer_not_to_say	he	cisgender_man
665	EastNorthCentral	27-35	white	heterosexual	she	cisgender_woman
666	MiddleAtlantic	36-45	hispanic	heterosexual	he	cisgender_man
667	EastNorthCentral	27-35	white	prefer_not_to_say	she	cisgender_woman
668	Pacific	27-35	asian	heterosexual	she	cisgender_woman
669	NewEngland	18-26	black	heterosexual	he	cisgender_man
670	Pacific	36-45	white	heterosexual	she	cisgender_woman
671	EastNorthCentral	46-55	black	heterosexual	he	cisgender_man
672	SouthAtlantic	36-45	hispanic	heterosexual	she	cisgender_woman
673	Pacific	18-26	hispanic	heterosexual	he
674	MiddleAtlantic	27-35	white	heterosexual	he	cisgender_man
675	Pacific	18-26	hispanic	heterosexual	he	cisgender_man
676	MiddleAtlantic	27-35	white	heterosexual	she	cisgender_woman
677	Pacific	18-26	asian	heterosexual	he	cisgender_man
678	SouthAtlantic	36-45	white	heterosexual	he	cisgender_man
679	WestSouthCentral	18-26	asian	heterosexual	she	cisgender_woman
680	SouthAtlantic	46-55	white	heterosexual	he	cisgender_man
681	EastNorthCentral	46-55	prefer_not_to_say	prefer_not_to_say	they	prefer_not_to_say
682	EastSouthCentral	18-26	black	lesbian	she	my gender is not listed
683	WestNorthCentral	18-26	white	heterosexual	he	cisgender_man
684	Pacific	36-45
685	SouthAtlantic	27-35	hispanic	prefer_not_to_say	she	cisgender_woman
686	WestSouthCentral	27-35	hispanic	heterosexual	he	cisgender_man
687	Pacific	36-45	asian	heterosexual	she	cisgender_woman
688	Mountain	46-55	white	heterosexual	he	cisgender_man
689	MiddleAtlantic	27-35	asian	heterosexual	he	cisgender_man
690	MiddleAtlantic	27-35	Multiple selected	heterosexual	he	cisgender_man
691	Pacific	27-35	asian	my sexuality is not listed	he	cisgender_man
692	Pacific	36-45	asian	heterosexual	he	cisgender_man
693	Pacific	27-35	asian	heterosexual	she	cisgender_woman
694	EastNorthCentral	56-64	white	heterosexual	she	cisgender_woman
695	WestSouthCentral	56-64	white	heterosexual	he	cisgender_man
696	Pacific	27-35	asian	heterosexual	she	cisgender_woman
697	NewEngland	18-26	asian	heterosexual	he	cisgender_man
698	WestNorthCentral	18-26	white	bisexual	she	cisgender_woman
699	Pacific	27-35	white	bisexual	she	cisgender_woman
700	Pacific	27-35	asian	heterosexual	she	cisgender_woman
701	Pacific	27-35	asian	heterosexual	he	cisgender_man
702	SouthAtlantic	18-26	black	Multiple selected	she
703	Pacific	27-35	prefer_not_to_say	prefer_not_to_say	he	cisgender_man
704	Pacific	18-26	asian	prefer_not_to_say	she	cisgender_woman
705	Pacific	18-26	asian	heterosexual	he	cisgender_man
706	Pacific	27-35	asian	heterosexual	he	cisgender_man
707	Pacific	46-55	asian	heterosexual	he	cisgender_man
708	Pacific	27-35	asian	heterosexual	he	cisgender_man
709	NewEngland	36-45	white	heterosexual	he	cisgender_man
710	Pacific	36-45	white	heterosexual	she	cisgender_woman
711	Pacific	18-26	asian	heterosexual	he	cisgender_man
712	Pacific	27-35	asian		she	cisgender_woman
713	Pacific	27-35	asian	heterosexual	she	cisgender_woman
714	NewEngland	27-35	hispanic	heterosexual	he	cisgender_man
715	Pacific	36-45	white	heterosexual	she	cisgender_woman
716	SouthAtlantic	36-45	white	heterosexual	she	cisgender_woman
717	SouthAtlantic	27-35	white	heterosexual	he	cisgender_man
718	Pacific	27-35	asian	heterosexual	he	cisgender_man
719	WestSouthCentral	36-45	white	heterosexual	she	cisgender_woman
720	Pacific	36-45	white	heterosexual	she	cisgender_woman
721	Pacific	46-55		heterosexual	she	cisgender_woman
722	SouthAtlantic	46-55	white	heterosexual	he	cisgender_man
723	Pacific	18-26
724	EastNorthCentral	46-55	white	heterosexual	she	cisgender_woman
725	Pacific	27-35	white	heterosexual	he	cisgender_man
726	Pacific	27-35
727	Pacific	18-26	AIAN	heterosexual	he	cisgender_man
728	MiddleAtlantic	27-35	white	heterosexual	he	cisgender_man
729	Pacific	36-45	white	gay	he	cisgender_man
730	SouthAtlantic	18-26	white	heterosexual	he	cisgender_man
731	SouthAtlantic	46-55	white	heterosexual
732	Pacific	27-35	asian	heterosexual	she	cisgender_woman
733	SouthAtlantic	18-26	white	heterosexual	she	cisgender_woman
734	Pacific	27-35	asian	heterosexual	she	cisgender_woman
735	NewEngland	36-45	white	heterosexual	he	cisgender_man
736	Pacific	36-45	white	heterosexual	she	cisgender_woman
737	Pacific	27-35	white	heterosexual	he	cisgender_man
738	EastSouthCentral	18-26	white	bisexual	she	cisgender_woman
739	MiddleAtlantic	27-35	asian	heterosexual	he	cisgender_man
740	SouthAtlantic	27-35	asian	heterosexual	he	cisgender_man
741	Mountain	27-35	white	heterosexual	she	cisgender_woman
742	Pacific	36-45	white	lesbian	she	transgender_woman
743	Pacific	27-35	asian	heterosexual	he	cisgender_man
744	Pacific	27-35	hispanic	heterosexual	he	cisgender_man
745	Pacific	46-55	asian	heterosexual	he	cisgender_man
746	SouthAtlantic	18-26	black	asexual	he	cisgender_man
747	MiddleAtlantic	27-35	white	heterosexual	he	cisgender_man
748	SouthAtlantic	27-35	white	heterosexual	he	cisgender_man
749	Pacific	36-45	asian	heterosexual	she	cisgender_woman
750	Pacific	18-26	asian	heterosexual	she	cisgender_woman
751	Pacific	36-45	prefer_not_to_say	heterosexual	he	cisgender_man
752	Mountain	27-35	white	heterosexual	he	cisgender_man
753	MiddleAtlantic	27-35	Multiple selected	bisexual	he	cisgender_man
754	MiddleAtlantic	18-26	white	heterosexual	he	cisgender_man
755	WestNorthCentral	27-35	white	lesbian	she	cisgender_woman
756	WestSouthCentral	27-35	white	heterosexual	he	cisgender_man
757	SouthAtlantic	56-64	white	heterosexual	he	cisgender_man
758	Mountain	18-26	hispanic	heterosexual	she	cisgender_woman
759	MiddleAtlantic	27-35	white	heterosexual	he	cisgender_man
760	MiddleAtlantic	36-45	prefer_not_to_say	heterosexual	she	cisgender_woman
761	SouthAtlantic	18-26	asian	heterosexual	she	cisgender_woman
762	WestSouthCentral	27-35	Multiple selected	heterosexual	he	cisgender_man
763	Pacific	36-45	asian	prefer_not_to_say	she	cisgender_woman
764	MiddleAtlantic	36-45	asian
765	Pacific	18-26	asian	gay	he	cisgender_man
766	Pacific	18-26	asian	heterosexual	he	cisgender_man
767	Pacific	56-64	asian	heterosexual	he	cisgender_man
768	Pacific	18-26	AIAN	gay	he	cisgender_man
769	Pacific	18-26	asian	heterosexual	he	cisgender_man
770	Pacific	27-35	white	heterosexual	he	cisgender_man
771	Pacific	18-26	black	heterosexual	he	cisgender_man
772	Pacific	27-35			she
773	Pacific	36-45	white	heterosexual	she	cisgender_woman
774	Pacific	27-35	my race is not listed	heterosexual	she	cisgender_woman
775	SouthAtlantic	46-55	black	heterosexual	she
776	SouthAtlantic	65+	black	heterosexual	he
777	EastNorthCentral	27-35	hispanic	heterosexual	she	cisgender_woman
778	SouthAtlantic	27-35	white	heterosexual	she
779	Pacific	27-35	asian	heterosexual	she	cisgender_woman
780	MiddleAtlantic	36-45	white	heterosexual	he	cisgender_man
781	MiddleAtlantic	27-35	asian	gay	he	cisgender_man
782	WestSouthCentral	27-35	white	heterosexual	she	cisgender_woman
783	WestSouthCentral	36-45	hispanic	heterosexual	she	cisgender_woman
784	Pacific	27-35	asian	prefer_not_to_say	he	cisgender_man
785	Pacific	27-35
786	EastNorthCentral	46-55	black	heterosexual	she	cisgender_woman
787	NewEngland	27-35	hispanic	heterosexual	he	cisgender_man
788	MiddleAtlantic	27-35	white	heterosexual	she	cisgender_woman
789	Pacific	36-45	asian	prefer_not_to_say	he	cisgender_man
790	Pacific	46-55	white	heterosexual	he	cisgender_man
791	Pacific	36-45	asian	heterosexual	she	cisgender_woman
792	SouthAtlantic	27-35	white	heterosexual	he	cisgender_man
793	SouthAtlantic	46-55
794	SouthAtlantic	65+	white	gay	he	cisgender_man
795	Pacific	27-35	black	heterosexual	he	cisgender_man
796	Pacific	46-55	asian	heterosexual	he	cisgender_man
797	SouthAtlantic	46-55	white	heterosexual
798	Pacific	27-35	asian	prefer_not_to_say	she	cisgender_woman
799	Pacific	36-45	white	heterosexual	he	cisgender_man
800	Pacific	36-45	white	heterosexual	she	cisgender_woman
801	Pacific	27-35	white	heterosexual	he	cisgender_man
802	Pacific	46-55	asian	heterosexual	he	cisgender_man
803	Pacific	27-35	asian	heterosexual	she	cisgender_woman
804	Pacific	27-35	white	heterosexual	she	cisgender_woman
805	MiddleAtlantic	36-45		heterosexual	she	cisgender_woman
806	EastNorthCentral	18-26	white	Multiple selected	my pronouns are not listed	nonbinary
807	Pacific	36-45	white	heterosexual	she	cisgender_woman
808	EastNorthCentral	27-35	asian	heterosexual	he	cisgender_man
809	MiddleAtlantic	27-35	black	lesbian	she	cisgender_woman
810	EastSouthCentral	36-45	white	heterosexual	he	cisgender_man
811	Pacific	18-26	asian	heterosexual	he	cisgender_man
812	MiddleAtlantic	18-26
813	WestSouthCentral	56-64	Multiple selected	heterosexual	he	cisgender_man
814	Pacific	36-45	white	heterosexual	she	cisgender_woman
815	Pacific	36-45	asian	heterosexual
816	SouthAtlantic	27-35	white	asexual	she	cisgender_woman
817	Pacific	27-35	asian	heterosexual	he	cisgender_man
818	SouthAtlantic	56-64	white	heterosexual	she	cisgender_woman
819	WestNorthCentral	27-35	Multiple selected	Multiple selected	Multiple selected	my gender is not listed
820	Pacific	36-45	white	heterosexual	he	cisgender_man
821	WestSouthCentral	27-35	black	heterosexual	he	cisgender_man
822	Pacific	27-35	white	heterosexual	she	cisgender_woman
823	EastSouthCentral	18-26	white	prefer_not_to_say	she	cisgender_woman
824	EastNorthCentral	36-45	asian		he	cisgender_man
825	WestSouthCentral	36-45	asian	heterosexual	he	cisgender_man
826	MiddleAtlantic	46-55	white	heterosexual	she	cisgender_woman
827	Mountain	56-64	white	heterosexual	she	cisgender_woman
828	WestSouthCentral	46-55	white	heterosexual	he	cisgender_man
829	NewEngland	46-55	white	prefer_not_to_say	she	prefer_not_to_say
830	Pacific	46-55	asian	heterosexual	she	cisgender_woman
831	Pacific	46-55	white	heterosexual	he	cisgender_man
832	Pacific	36-45	white	heterosexual	he	cisgender_man
833	MiddleAtlantic	27-35	asian	heterosexual	he	cisgender_man
834	Pacific	46-55	prefer_not_to_say	heterosexual	she	cisgender_woman
835	Mountain	27-35	white	heterosexual	he	cisgender_man
836	WestNorthCentral	18-26			she	cisgender_woman
837	Pacific	27-35	prefer_not_to_say	prefer_not_to_say	he	prefer_not_to_say
838	Pacific	27-35	white	heterosexual	he	cisgender_man
839	Pacific	27-35	white	heterosexual	he	cisgender_man
840	WestSouthCentral	36-45	asian		he	cisgender_man
841	MiddleAtlantic	27-35		heterosexual	she	cisgender_woman
842	Pacific	36-45	white	gay	he	cisgender_man
843	WestNorthCentral	18-26	Multiple selected	heterosexual	he	cisgender_man
844	Pacific	27-35	asian	heterosexual	she	cisgender_woman
845	Pacific	18-26	asian	Multiple selected	she	cisgender_woman
846	Pacific	56-64	black	heterosexual	he	cisgender_man
847	Pacific	18-26	asian	heterosexual	she	cisgender_woman
848	Pacific	36-45	white	heterosexual	she	cisgender_woman
849	MiddleAtlantic	27-35	asian	heterosexual	he	cisgender_man
850	SouthAtlantic	46-55	white	heterosexual	she	cisgender_woman
851	Pacific	27-35	asian	heterosexual	she	cisgender_woman
852	Pacific	36-45	white	heterosexual	he	cisgender_man
853	EastNorthCentral	27-35	asian	heterosexual	she	cisgender_woman
854	Pacific	36-45	asian	heterosexual	he	cisgender_man
855	Pacific	27-35	white	heterosexual	he	cisgender_man
856	Mountain	46-55	black	heterosexual	she	cisgender_woman
857	SouthAtlantic	36-45	white	heterosexual	she	cisgender_woman
858	Pacific	36-45	asian	heterosexual	he	cisgender_man
859	Pacific	18-26	white	heterosexual	he	cisgender_man
860	Pacific	36-45	white	heterosexual	he	cisgender_man
861	EastNorthCentral	36-45	Multiple selected	prefer_not_to_say	she	prefer_not_to_say
862	EastNorthCentral	46-55	asian	prefer_not_to_say	he	prefer_not_to_say
863	SouthAtlantic	36-45
864	MiddleAtlantic	46-55	hispanic	heterosexual	she	cisgender_woman
865	Pacific	36-45	asian	prefer_not_to_say	she	cisgender_woman
866	Pacific	27-35	asian		he
867	Pacific	27-35	white	heterosexual	she	cisgender_woman
868	Pacific	27-35	asian	heterosexual	he	cisgender_man
869	MiddleAtlantic	27-35	asian	heterosexual	he	cisgender_man
870	MiddleAtlantic	36-45	black	heterosexual	she	cisgender_woman
871	Pacific	27-35	asian	heterosexual	he	cisgender_man
872	Pacific	36-45	hispanic	heterosexual	she	cisgender_woman
873	WestSouthCentral	18-26	black	prefer_not_to_say	she	cisgender_woman
874	Pacific	46-55	asian	heterosexual	he	my gender is not listed
875	Pacific	36-45	white	heterosexual	he	cisgender_man
876	Pacific	27-35	white	heterosexual	she	cisgender_woman
877	Pacific	27-35	asian	prefer_not_to_say	she	transgender_woman
878	Pacific	27-35	asian	heterosexual	he	cisgender_man
879	Pacific	46-55	white	heterosexual	she	cisgender_woman
880	EastNorthCentral	46-55	white	heterosexual	he	cisgender_man
881	EastSouthCentral	18-26
882	MiddleAtlantic	36-45	white	heterosexual	he	cisgender_man
883	Pacific	27-35	hispanic	heterosexual	he	cisgender_man
884	SouthAtlantic	18-26	black	bisexual	she	cisgender_woman
885	Pacific	46-55	white	heterosexual	he	cisgender_man
886	SouthAtlantic	27-35	Multiple selected	heterosexual	he	cisgender_man
887	Pacific	36-45	hispanic	heterosexual	he	cisgender_man
888	Pacific	36-45	asian	heterosexual	he	cisgender_man
889	WestNorthCentral	18-26	white	heterosexual	he
890	MiddleAtlantic	36-45	white	heterosexual	he	cisgender_man
891	Pacific	27-35	asian	heterosexual	she	cisgender_woman
892	MiddleAtlantic	56-64	prefer_not_to_say	prefer_not_to_say
893	EastNorthCentral	27-35	asian	heterosexual	she	cisgender_woman
894	EastNorthCentral	46-55	Multiple selected	Multiple selected	Multiple selected	my gender is not listed
895	Pacific	36-45	hispanic	heterosexual	he	cisgender_man
896	Pacific	18-26
897	Pacific	36-45	white	heterosexual	he	cisgender_man
898	MiddleAtlantic	36-45	white	heterosexual	she	cisgender_woman
899	Pacific	27-35	asian	heterosexual	he	cisgender_man
900	Pacific	27-35	hispanic	heterosexual	she	cisgender_woman
901	EastNorthCentral	46-55	black	prefer_not_to_say	he	cisgender_man
902	MiddleAtlantic	27-35	white	Multiple selected	she	cisgender_woman
903	Pacific	36-45	white	heterosexual	he	cisgender_man
904	SouthAtlantic	27-35
905	Pacific	27-35
906	Pacific	27-35	white	heterosexual	she	cisgender_woman
907	Pacific	36-45	prefer_not_to_say	bisexual	she	cisgender_woman
908	EastSouthCentral	27-35	prefer_not_to_say	heterosexual	he	cisgender_man
909	Pacific	46-55	prefer_not_to_say	prefer_not_to_say	he	prefer_not_to_say
910	Pacific	46-55	white	heterosexual	he	cisgender_man
911	WestSouthCentral	36-45	white	heterosexual	she	cisgender_woman
912	Pacific	56-64	asian	heterosexual	he	cisgender_man
913	Pacific	27-35	prefer_not_to_say	prefer_not_to_say	she	cisgender_woman
914	Pacific	36-45	asian	heterosexual	she	cisgender_woman
915	Pacific	27-35	white	heterosexual	he	cisgender_man
916	SouthAtlantic	27-35	Multiple selected	heterosexual	she	cisgender_woman
917	Pacific	36-45	asian	heterosexual	he	cisgender_man
918	SouthAtlantic	46-55	white	heterosexual	she	cisgender_woman
919	Pacific	18-26	hispanic	prefer_not_to_say	she	cisgender_woman
920	WestSouthCentral	36-45	white	my sexuality is not listed	she	my gender is not listed
921	WestSouthCentral	27-35	black	heterosexual	she	cisgender_woman
922	EastSouthCentral	27-35	white	heterosexual	she	cisgender_woman
923	Pacific	18-26	asian	heterosexual	he	cisgender_man
924	Pacific	46-55	asian	prefer_not_to_say	he	prefer_not_to_say
925	WestNorthCentral	18-26	Multiple selected	pansexual	she	cisgender_woman
926	Pacific	46-55	asian	heterosexual	he	cisgender_man
927	EastNorthCentral	56-64	white	heterosexual	he
928	EastNorthCentral	27-35	white	heterosexual	he	cisgender_man
929	Pacific	27-35	asian	gay	he	cisgender_man
930	Mountain	27-35	white	heterosexual	he	cisgender_man
931	Pacific	36-45
932	WestSouthCentral	27-35	white	heterosexual	she
933	Pacific	18-26	hispanic	heterosexual	he	cisgender_man
934	Pacific	27-35	asian	heterosexual	she	cisgender_woman
935	EastNorthCentral	18-26	black	heterosexual	he	cisgender_man
936	Pacific	18-26	white	heterosexual	he	cisgender_man
937	Pacific	36-45	asian	heterosexual	he	cisgender_man
938	WestSouthCentral	27-35	white	heterosexual	he	cisgender_man
939	Pacific	18-26	white
940	EastNorthCentral	27-35	white	heterosexual	he	cisgender_man
941	Pacific	36-45	asian	heterosexual	he	cisgender_man
942	Pacific	36-45	white	heterosexual	he	cisgender_man
943	EastSouthCentral	27-35
944	WestSouthCentral	18-26	prefer_not_to_say	prefer_not_to_say	prefer_not_to_say	prefer_not_to_say
945	SouthAtlantic	46-55	hispanic	heterosexual	she	prefer_not_to_say
946	Mountain	46-55	white	heterosexual	she	cisgender_woman
947	Pacific	36-45	asian	heterosexual	he	cisgender_man
948	WestSouthCentral	27-35	white	heterosexual	he	cisgender_man
949	Pacific	27-35
950	MiddleAtlantic	27-35	Multiple selected	heterosexual	he
951	WestNorthCentral	27-35	white	pansexual	he	cisgender_man
952	EastNorthCentral	27-35	white	heterosexual	she	cisgender_woman
953	EastNorthCentral	36-45
954	Pacific	36-45	white	my sexuality is not listed	she	my gender is not listed
955	EastNorthCentral	46-55	white	heterosexual	he	cisgender_man
956	SouthAtlantic	18-26	white	heterosexual	he	cisgender_man
957	MiddleAtlantic	27-35	asian	heterosexual	he	cisgender_man
958	WestSouthCentral	27-35
959	Pacific	27-35	asian	heterosexual	he	cisgender_man
960	WestSouthCentral	18-26	Multiple selected		she	cisgender_woman
961	SouthAtlantic	46-55	black	gay	he	cisgender_man
962	Pacific	27-35	asian	heterosexual	she	cisgender_woman
963	Pacific	27-35	white	heterosexual	she	cisgender_woman
964	Pacific	18-26	asian	Multiple selected	she	cisgender_woman
965	WestSouthCentral	36-45	hispanic	lesbian	she	cisgender_woman
966	Pacific	46-55	asian	prefer_not_to_say	she	cisgender_woman
967	Pacific	27-35	white	heterosexual	he	cisgender_man
968	Pacific	27-35	prefer_not_to_say
969	Pacific	18-26	hispanic	heterosexual	he	cisgender_man
970	MiddleAtlantic	18-26	Multiple selected	Multiple selected	she	cisgender_woman
971	Pacific	36-45	white	gay	he	cisgender_man
972	Pacific	18-26	asian	heterosexual	she	cisgender_woman
973	NewEngland	27-35	white	heterosexual	she	cisgender_woman
974	Mountain	18-26	Multiple selected	pansexual	he	transgender_man
975	Pacific	27-35	asian	heterosexual	he	cisgender_man
976	Pacific	46-55	white	heterosexual	he	cisgender_man
977	Pacific	27-35	asian	heterosexual	she	cisgender_woman
978	EastSouthCentral	46-55	NHPI	heterosexual	she	cisgender_woman
979	MiddleAtlantic	36-45
980	Mountain	18-26	hispanic	heterosexual	he	cisgender_man
981	Pacific	36-45	white	heterosexual	she	cisgender_woman
982	WestNorthCentral	18-26
983	Pacific	27-35	white	lesbian	she	cisgender_woman
984	Pacific	27-35	asian	heterosexual	he	cisgender_man
985	Pacific	27-35	asian	heterosexual	she	cisgender_woman
986	WestNorthCentral	18-26	white	lesbian	she	cisgender_woman
987	Pacific	27-35	Multiple selected	heterosexual	she	cisgender_woman
988	Pacific	36-45	asian	prefer_not_to_say	he	cisgender_man
989	Pacific	27-35	hispanic	heterosexual	he	cisgender_man
990	Pacific	46-55	asian	heterosexual	she	cisgender_woman
991	EastNorthCentral	46-55	white	heterosexual	she	cisgender_woman
992	Pacific	27-35
993	Pacific	46-55	asian	heterosexual	he	cisgender_man
994	MiddleAtlantic	36-45	white	heterosexual	he	cisgender_man
995	MiddleAtlantic	36-45	asian	heterosexual	he	cisgender_man
996	SouthAtlantic	56-64	black	heterosexual	he	cisgender_man
997	Pacific	27-35	asian	heterosexual	he	cisgender_man
998	Pacific	27-35	asian	heterosexual	she	cisgender_woman
999	Pacific	36-45	asian	heterosexual	she	cisgender_woman
1000	MiddleAtlantic	27-35	white	heterosexual	she	cisgender_woman
1001	MiddleAtlantic	27-35	asian	prefer_not_to_say	he	cisgender_man
1002	SouthAtlantic	27-35	black	prefer_not_to_say	he	cisgender_man
1003	Pacific	27-35	my race is not listed	prefer_not_to_say	he	cisgender_man
1004	Pacific	46-55	white	heterosexual	she	cisgender_woman
1005	EastNorthCentral	27-35	black	heterosexual	she	cisgender_woman
1006	Pacific	27-35	asian	heterosexual	he	cisgender_man
1007	WestSouthCentral	27-35	Multiple selected	heterosexual	he	cisgender_man
1008	Pacific	18-26	asian	heterosexual	he	cisgender_man
1009	WestSouthCentral	36-45	asian	heterosexual	she	cisgender_woman
1010	Pacific	27-35	asian	heterosexual	he	cisgender_man
1011	WestSouthCentral	36-45	asian	heterosexual	he	cisgender_man
1012	Pacific	36-45	asian	heterosexual	he	cisgender_man
1013	MiddleAtlantic	27-35	white	heterosexual	she	cisgender_woman
1014	MiddleAtlantic	27-35	asian	heterosexual	he	cisgender_man
1015	Pacific	27-35	asian	heterosexual	she	cisgender_woman
1016	Pacific	27-35	asian	heterosexual	he	cisgender_man
1017	EastNorthCentral	36-45	white	heterosexual	he	cisgender_man
1018	Pacific	27-35	asian	heterosexual	he	cisgender_man
1019	MiddleAtlantic	18-26	asian	heterosexual	she	cisgender_woman
1020	EastNorthCentral	27-35	hispanic	heterosexual	he	cisgender_man
1021	WestSouthCentral	36-45	white	heterosexual	he	cisgender_man
1022	Pacific	36-45	white	heterosexual	he	cisgender_man
1023	SouthAtlantic	18-26	asian	heterosexual	she	cisgender_woman
1024	Pacific	27-35	asian	heterosexual	she	cisgender_woman
1025	MiddleAtlantic	36-45	asian	heterosexual	he	cisgender_man
1026	WestSouthCentral	36-45	black	heterosexual	he	cisgender_man
1027	MiddleAtlantic	18-26	Multiple selected	bisexual	she	cisgender_woman
1028	SouthAtlantic	27-35	black	heterosexual	she	cisgender_woman
1029	Mountain	56-64	white	heterosexual	he	cisgender_man
1030	SouthAtlantic	27-35
1031	WestSouthCentral	27-35	asian	heterosexual	he	cisgender_man
1032	WestSouthCentral	27-35	white	heterosexual	she	cisgender_woman
1033	SouthAtlantic	36-45	white	heterosexual	he	cisgender_man
1034	NewEngland	27-35
1035	Pacific	36-45	my race is not listed	heterosexual	she	cisgender_woman
1036	NewEngland	46-55	white	heterosexual	she	cisgender_woman
1037	MiddleAtlantic	27-35	asian	heterosexual	he	cisgender_man
1038	Pacific	27-35	hispanic	heterosexual	he	cisgender_man
1039	WestSouthCentral	36-45	asian	heterosexual	he	cisgender_man
1040	Pacific	36-45	white	heterosexual	he	cisgender_man
1041	MiddleAtlantic	27-35	white	heterosexual	she	cisgender_woman
1042	Pacific	36-45	asian	heterosexual	he	cisgender_man
1043	EastSouthCentral	46-55	black	heterosexual
1044	Pacific	27-35	asian	heterosexual	she	prefer_not_to_say
1045	EastNorthCentral	36-45	white	heterosexual	he	cisgender_man
1046	NewEngland	46-55	white	heterosexual	he	cisgender_man
1047	EastSouthCentral	36-45	white	bisexual	she	cisgender_woman
1048	Pacific	27-35	hispanic		she	cisgender_woman
1049	NewEngland	36-45	white	gay	he	cisgender_man
1050	EastNorthCentral	18-26	prefer_not_to_say	Multiple selected	she	cisgender_woman
1051	Mountain	18-26	white	heterosexual	he	cisgender_man
1052	Pacific	18-26	white	prefer_not_to_say	Multiple selected	prefer_not_to_say
1053	Pacific	27-35	asian	lesbian	she	cisgender_woman
1054	MiddleAtlantic	36-45	white	heterosexual	he	cisgender_man
1055	SouthAtlantic	36-45
1056	Pacific	46-55	white	gay	he	cisgender_man
1057	Pacific	27-35	prefer_not_to_say
1058	MiddleAtlantic	27-35	asian	heterosexual	he	cisgender_man
1059	MiddleAtlantic	27-35	white	heterosexual	she	cisgender_woman
1060	NewEngland	36-45	Multiple selected	heterosexual	he	cisgender_man
1061	WestSouthCentral	27-35	hispanic	heterosexual	he	cisgender_man
1062	MiddleAtlantic	18-26	hispanic	heterosexual	he	cisgender_man
1063	Pacific	46-55	asian	heterosexual	she	cisgender_woman
1064	Pacific	36-45	black	gay	he	cisgender_man
1065	Pacific	27-35	asian	heterosexual	he	cisgender_man
1066	Pacific	36-45	white	heterosexual	she	cisgender_woman
1067	NewEngland	36-45	hispanic	heterosexual	she
1068	Pacific	36-45	asian		he
1069	SouthAtlantic	27-35	asian	heterosexual	he	cisgender_man
1070	Pacific	27-35	asian	heterosexual	he	cisgender_man
1071	Mountain	36-45	hispanic	lesbian	she	transgender_woman
1072	SouthAtlantic	36-45	white	heterosexual	he
1073	MiddleAtlantic	27-35	hispanic	Multiple selected	she	cisgender_woman
1074	SouthAtlantic	18-26	white	heterosexual	she	cisgender_woman
1075	Pacific	36-45	asian	heterosexual	she	cisgender_woman
1076	Pacific	18-26
1077	Pacific	36-45	asian	heterosexual	she	cisgender_woman
1078	Pacific	27-35
1079	MiddleAtlantic	36-45	hispanic	heterosexual	she	cisgender_woman
1080	Pacific	36-45	white	gay	he	cisgender_man
1081	EastNorthCentral	46-55	white	heterosexual	he
1082	MiddleAtlantic	18-26	asian	heterosexual	she	cisgender_woman
1083	EastSouthCentral	36-45	white	heterosexual	she	cisgender_woman
1084	Pacific	27-35	asian	heterosexual	he	cisgender_man
1085	Pacific	36-45	asian	heterosexual	she	cisgender_woman
1086	SouthAtlantic	36-45	black	heterosexual	he	prefer_not_to_say
1087	WestNorthCentral	36-45	white	prefer_not_to_say	she	prefer_not_to_say
1088	Pacific	36-45	prefer_not_to_say	prefer_not_to_say	he	prefer_not_to_say
1089	Pacific	27-35	asian	heterosexual	she	cisgender_woman
1090	MiddleAtlantic	27-35	white	gay	he	cisgender_man
1091	MiddleAtlantic	27-35	my race is not listed	gay	he	cisgender_man
1092	Pacific	27-35	hispanic	bisexual	she	cisgender_woman
1093	Pacific	36-45	white	heterosexual	he	cisgender_man
1094	Pacific	36-45	asian	heterosexual	he	cisgender_man
1095	Pacific	36-45	asian	gay	he	cisgender_man
1096	Pacific	36-45	white	heterosexual	he	cisgender_man
1097	Pacific	36-45	asian	heterosexual	he	cisgender_man
1098	WestSouthCentral	36-45	black	heterosexual	she	my gender is not listed
1099	SouthAtlantic	46-55	white	heterosexual	he	cisgender_man
1100	MiddleAtlantic	46-55	prefer_not_to_say	prefer_not_to_say		cisgender_man
1101	MiddleAtlantic	46-55	white	heterosexual	she	cisgender_woman
1102	Pacific	27-35	asian	heterosexual	she	cisgender_woman
1103	Pacific	36-45	asian	heterosexual	he	cisgender_man
1104	Pacific	36-45	asian	prefer_not_to_say	he	cisgender_man
1105	MiddleAtlantic	36-45	white	heterosexual	he	cisgender_man
1106	MiddleAtlantic	46-55	hispanic	prefer_not_to_say	he	prefer_not_to_say
1107	SouthAtlantic	18-26	black	prefer_not_to_say	she	cisgender_woman
1108	Mountain	36-45	hispanic	heterosexual	she	cisgender_woman
1109	MiddleAtlantic	36-45	asian	heterosexual	he	cisgender_man
1110	Pacific	27-35	white	gay	he	cisgender_man
1111	WestNorthCentral	36-45	white	heterosexual	she	cisgender_woman
1112	Pacific	46-55	white	heterosexual	she	cisgender_woman
1113	EastNorthCentral	18-26	white	heterosexual	he	cisgender_man
1114	Pacific	27-35	asian	heterosexual	she	cisgender_woman
1115	Pacific	36-45	white	Multiple selected	he	cisgender_man
1116	MiddleAtlantic	36-45	prefer_not_to_say	heterosexual	he	cisgender_man
1117	MiddleAtlantic	27-35	asian	heterosexual	she	cisgender_woman
1118	Pacific	27-35	hispanic	heterosexual	she	cisgender_woman
1119	MiddleAtlantic	56-64	black		she	agender
1120	Pacific	36-45	white	heterosexual	he	cisgender_man
1121	Pacific	27-35	white	heterosexual	he	cisgender_man
1122	Pacific	36-45	my race is not listed	heterosexual	he	cisgender_man
1123	MiddleAtlantic	18-26	white	heterosexual	she	cisgender_woman
1124	EastNorthCentral	36-45	white	heterosexual	he	cisgender_man
1125	Pacific	36-45	white	heterosexual	he	cisgender_man
1126	Pacific	27-35	prefer_not_to_say	heterosexual	he	cisgender_man
1127	Pacific	27-35	asian	prefer_not_to_say	he
1128	EastNorthCentral	36-45	hispanic	prefer_not_to_say	she
1129	Pacific	36-45	asian	heterosexual	she	cisgender_woman
1130	WestSouthCentral	46-55	white	heterosexual	she	cisgender_woman
1131	Pacific	56-64	asian	prefer_not_to_say	he	prefer_not_to_say
1132	WestNorthCentral	18-26	prefer_not_to_say	lesbian	she	cisgender_woman
1133	EastSouthCentral	18-26	Multiple selected	heterosexual	she	cisgender_woman
1134	WestNorthCentral	36-45	white	heterosexual	he	cisgender_man
1135	Pacific	46-55	black	prefer_not_to_say	he	cisgender_man
1136	SouthAtlantic	36-45	hispanic	heterosexual	he	cisgender_man
1137	MiddleAtlantic	27-35	Multiple selected	heterosexual	she	my gender is not listed
1138	Pacific	36-45
1139	Pacific	46-55	prefer_not_to_say	prefer_not_to_say	he	cisgender_man
1140	Pacific	27-35	asian	heterosexual	she	cisgender_woman
1141	MiddleAtlantic	36-45	white	heterosexual	he	cisgender_man
1142	Pacific	27-35	my race is not listed	heterosexual	she	cisgender_woman
1143	MiddleAtlantic	27-35	white	heterosexual	he	cisgender_man
1144	Pacific	27-35	white	heterosexual	he	cisgender_man
1145	Pacific	27-35	white	heterosexual	Multiple selected	cisgender_man
1146	Pacific	27-35	white	heterosexual	she	cisgender_woman
1147	Pacific	27-35	white	heterosexual	he	cisgender_man
1148	Pacific	46-55	white	heterosexual	she	cisgender_woman
1149	Pacific	46-55	white	heterosexual	he	cisgender_man
1150	Pacific	27-35	hispanic	heterosexual	she	cisgender_woman
1151	EastNorthCentral	36-45	white	heterosexual
1152	Pacific	36-45	white	heterosexual	he	cisgender_man
1153	Pacific	36-45	white	heterosexual	she	cisgender_woman
1154	Mountain	46-55	white	heterosexual	he	cisgender_man
1155	SouthAtlantic	36-45	white	my sexuality is not listed	he	cisgender_man
1156	Pacific	46-55	white	heterosexual	he	cisgender_man
1157	Pacific	36-45	asian	heterosexual	he	cisgender_man
1158	Pacific	27-35	asian	heterosexual	she	cisgender_woman
1159	Pacific	27-35
1160	MiddleAtlantic	46-55	white	heterosexual	he	cisgender_man
1161	Pacific	36-45	white	heterosexual	he	cisgender_man
1162	Pacific	27-35	asian	heterosexual	he	cisgender_man
1163	MiddleAtlantic	18-26	asian	heterosexual	he	prefer_not_to_say
1164	MiddleAtlantic	36-45	asian	heterosexual	she	cisgender_woman
1165	WestSouthCentral	36-45	white	heterosexual	she	cisgender_woman
1166	Pacific	46-55	white	prefer_not_to_say	she	prefer_not_to_say
1167	WestSouthCentral	65+	white	heterosexual	he
1168	Pacific	27-35	asian	heterosexual	she	cisgender_woman
1169	MiddleAtlantic	36-45	asian	heterosexual	he	cisgender_man
1170	SouthAtlantic	46-55	asian	heterosexual	he	cisgender_man
1171	Pacific	27-35	white	prefer_not_to_say	she	cisgender_woman
1172	Pacific	27-35	asian	heterosexual	she	cisgender_woman
1173	SouthAtlantic	18-26	Multiple selected	heterosexual	he	cisgender_man
1174	MiddleAtlantic	27-35	white	heterosexual	he	cisgender_man
1175	Pacific	18-26
1176	Pacific	27-35	asian	prefer_not_to_say	she	prefer_not_to_say
1177	Mountain	36-45	white	heterosexual	she
1178	MiddleAtlantic	27-35	white	heterosexual	she	cisgender_woman
1179	MiddleAtlantic	36-45	white	heterosexual	he	cisgender_man
1180	Pacific	36-45	asian		he
1181	Pacific	36-45	Multiple selected	heterosexual	he	cisgender_man
1182	Pacific	36-45	prefer_not_to_say	heterosexual	he	cisgender_man
1183	MiddleAtlantic	18-26	hispanic	heterosexual	he	cisgender_man
1184	EastSouthCentral	36-45	black	heterosexual	he	my gender is not listed
1185	Pacific	36-45	white	heterosexual	she	cisgender_woman
1186	SouthAtlantic	27-35	my race is not listed	heterosexual	he	cisgender_man
1187	MiddleAtlantic	27-35	black	heterosexual	she	cisgender_woman
1188	Pacific	46-55	asian	prefer_not_to_say	he	cisgender_man
1189	WestNorthCentral	36-45	white	heterosexual	she	cisgender_woman
1190	Pacific	36-45	asian		she	cisgender_woman
1191	Pacific	27-35	black	heterosexual	he	cisgender_man
1192	MiddleAtlantic	27-35	white	heterosexual	she	cisgender_woman
1193	Pacific	36-45	asian	heterosexual	he	cisgender_man
1194	MiddleAtlantic	46-55	white	heterosexual	he	cisgender_man
1195	SouthAtlantic	36-45	white	heterosexual	he	cisgender_man
1196	EastNorthCentral	18-26	Multiple selected	heterosexual	he	cisgender_man
1197	Pacific	27-35	asian	heterosexual	he	cisgender_man
1198	EastSouthCentral	27-35	prefer_not_to_say		she
1199	Pacific	18-26	asian	heterosexual	she	cisgender_woman
1200	SouthAtlantic	56-64
1201	Pacific	46-55	prefer_not_to_say	heterosexual	he	cisgender_man
1202	Pacific	27-35	asian	heterosexual	she	cisgender_woman
1203	EastNorthCentral	18-26	white	heterosexual	he
1204	Pacific	36-45	white	heterosexual	he	cisgender_man
1205	Pacific	46-55	asian	heterosexual	he	cisgender_man
1206	EastNorthCentral	27-35	white	heterosexual	she	cisgender_woman
1207	WestSouthCentral	46-55	prefer_not_to_say		she
1208	Pacific	36-45		heterosexual	she	cisgender_woman
1209	SouthAtlantic	36-45	white	heterosexual	he	cisgender_man
1210	MiddleAtlantic	27-35	asian	gay	he	cisgender_man
1211	WestSouthCentral	27-35		bisexual	Multiple selected
1212	Pacific	36-45	asian	heterosexual	he	cisgender_man
1213	Pacific	36-45	asian	heterosexual	he	cisgender_man
1214	Pacific	36-45
1215	Pacific	27-35	hispanic	heterosexual	she	cisgender_woman
1216	WestNorthCentral	46-55	white	gay	he
1217	Pacific	27-35	asian	heterosexual	he	cisgender_man
1218	Pacific	27-35	white	heterosexual	she	prefer_not_to_say
1219	EastNorthCentral	36-45	white	heterosexual	he	cisgender_man
1220	SouthAtlantic	56-64	white	heterosexual	he	cisgender_man
1221	SouthAtlantic	27-35	black	prefer_not_to_say	he	prefer_not_to_say
1222	Pacific	36-45	white	heterosexual	he	cisgender_man
1223	SouthAtlantic	18-26	white	heterosexual	she	cisgender_woman
1224	Mountain	27-35	white	heterosexual	she	cisgender_woman
1225	Pacific	27-35	hispanic	heterosexual	he	prefer_not_to_say
1226	Pacific	18-26	white	heterosexual	she	cisgender_woman
1227	WestSouthCentral	18-26	white	heterosexual	he	cisgender_man
1228	Pacific	27-35	prefer_not_to_say	prefer_not_to_say	prefer_not_to_say	prefer_not_to_say
1229	Mountain	27-35	hispanic	heterosexual	she	cisgender_woman
1230	Pacific	27-35	white	heterosexual	he	cisgender_man
1231	Pacific	46-55	asian	heterosexual	she	cisgender_woman
1232	Pacific	36-45	white	prefer_not_to_say	she	cisgender_woman
1233	WestNorthCentral	46-55	white	heterosexual	she
1234	SouthAtlantic	36-45	asian	heterosexual	he	cisgender_man
1235	Mountain	27-35	white	gay	he
1236	Pacific	18-26	asian	heterosexual	he	cisgender_man
1237	Pacific	36-45	asian	heterosexual	he	cisgender_man
1238	SouthAtlantic	36-45	black	heterosexual		cisgender_man
1239	Pacific	27-35	white	heterosexual	she	cisgender_woman
1240	Pacific	36-45	asian	gay	he	nonbinary
1241	Pacific	36-45	white	heterosexual	he	cisgender_man
1242	Pacific	36-45	hispanic	heterosexual	he	cisgender_man
1243	Mountain	46-55	white
1244	Pacific	18-26	asian	heterosexual	he	cisgender_man
1245	Pacific	36-45	asian	heterosexual	he	cisgender_man
1246	MiddleAtlantic	27-35	black	heterosexual	he	cisgender_man
1247	Pacific	36-45	asian	heterosexual	he	cisgender_man
1248	WestNorthCentral	36-45	white	lesbian	she	cisgender_woman
1249	EastNorthCentral	46-55
1250	Pacific	27-35	Multiple selected	heterosexual	he	cisgender_man
1251	SouthAtlantic	18-26	white	heterosexual	he	cisgender_man
1252	SouthAtlantic	56-64	AIAN	heterosexual	he	prefer_not_to_say
1253	Pacific	27-35	asian	gay	he	cisgender_man
1254	SouthAtlantic	46-55	white	heterosexual	he	cisgender_man
1255	WestSouthCentral	27-35	asian	heterosexual	she	cisgender_woman
1256	NewEngland	27-35	white	heterosexual	he	cisgender_man
1257	Mountain	56-64	asian	heterosexual	he	cisgender_man
1258	MiddleAtlantic	36-45	hispanic	heterosexual	he	cisgender_man
1259	WestNorthCentral	18-26
1260	Mountain	27-35	Multiple selected	bisexual	she	cisgender_woman
1261	Pacific	27-35	asian	heterosexual	she	cisgender_woman
1262	NewEngland	65+	white	heterosexual	he	cisgender_man
1263	Pacific	27-35	white	heterosexual	he	cisgender_man
1264	Mountain	27-35	hispanic	heterosexual	she	cisgender_woman
1265	SouthAtlantic	36-45
1266	MiddleAtlantic	27-35	white	bisexual	she	cisgender_woman
1267	Pacific	36-45	asian	heterosexual	he	cisgender_man
1268	Pacific	46-55	asian	heterosexual	she	cisgender_woman
1269	SouthAtlantic	18-26	white	aromantic	he	cisgender_man
1270	SouthAtlantic	36-45	prefer_not_to_say		she
1271	Pacific	46-55	white	heterosexual	he
1272	Pacific	27-35	asian	heterosexual	she	cisgender_woman
1273	Pacific	36-45	asian	heterosexual	he	cisgender_man
1274	MiddleAtlantic	36-45	hispanic	heterosexual	he	cisgender_man
1275	Pacific	36-45	white	heterosexual	she	cisgender_woman
1276	Pacific	36-45	asian	prefer_not_to_say	he	prefer_not_to_say
1277	Pacific	36-45	asian	heterosexual	he	cisgender_man
1278	NewEngland	36-45	white	heterosexual	he	cisgender_man
1279	SouthAtlantic	36-45	white	heterosexual
1280	SouthAtlantic	46-55	black	heterosexual	he	cisgender_man
1281	Pacific	27-35	asian	heterosexual	she	cisgender_woman
1282	Pacific	27-35	white		he	cisgender_man
1283	Pacific	27-35	asian	heterosexual	she	cisgender_woman
1284	Pacific	36-45	asian	heterosexual	he	cisgender_man
1285	Pacific	27-35	prefer_not_to_say	heterosexual	he	cisgender_man
1286	Pacific	46-55	black	bisexual	she	cisgender_woman
1287	Pacific	36-45	asian	heterosexual	he	cisgender_man
1288	MiddleAtlantic	56-64	white	bisexual	she	cisgender_woman
1289	Pacific	36-45	white	heterosexual	he	cisgender_man
1290	Pacific	36-45	hispanic	heterosexual	he	cisgender_man
1291	Pacific	36-45	my race is not listed	heterosexual	he	cisgender_man
1292	Pacific	36-45	asian	heterosexual	he	cisgender_man
1293	WestNorthCentral	46-55	black	heterosexual	she	cisgender_woman
1294	EastNorthCentral	36-45	white	heterosexual	he	cisgender_man
1295	WestSouthCentral	27-35	asian	prefer_not_to_say	he	prefer_not_to_say
1296	Pacific	46-55	white	heterosexual	she	cisgender_woman
1297	Pacific	36-45	white		he	cisgender_man
1298	Pacific	27-35	white	bisexual	Multiple selected	cisgender_woman
1299	Pacific	18-26		heterosexual	he	cisgender_man
1300	WestSouthCentral	46-55	white	heterosexual	she	cisgender_woman
1301	SouthAtlantic	18-26	prefer_not_to_say	prefer_not_to_say	she
1302	EastNorthCentral	46-55	white	heterosexual	she
1303	Pacific	27-35	asian	prefer_not_to_say	she	prefer_not_to_say
1304	SouthAtlantic	27-35	white	Multiple selected	she	cisgender_woman
1305	Pacific	46-55	asian	prefer_not_to_say	she	cisgender_woman
1306	Pacific	36-45	prefer_not_to_say	heterosexual	he	cisgender_man
1307	MiddleAtlantic	27-35	asian	heterosexual	she	cisgender_woman
1308	SouthAtlantic	46-55	black	heterosexual	she
1309	Mountain	27-35	asian	heterosexual	she	cisgender_woman
1310	Mountain	36-45	white	heterosexual	she	cisgender_woman
1311	EastNorthCentral	18-26	asian	heterosexual	she	cisgender_woman
1312	EastSouthCentral	18-26	white	heterosexual	she	cisgender_woman
1313	MiddleAtlantic	27-35	asian	heterosexual	she	cisgender_woman
1314	Pacific	46-55	asian	heterosexual	he
1315	Pacific	65+	white	heterosexual	she	cisgender_woman
1316	Pacific	36-45	asian	prefer_not_to_say	he	prefer_not_to_say
1317	Pacific	36-45	asian	heterosexual	he	cisgender_man
1318	Pacific	27-35	Multiple selected	heterosexual	he	cisgender_man
1319	Pacific	46-55	asian	prefer_not_to_say	he	cisgender_man
1320	MiddleAtlantic	27-35	white	heterosexual	he	cisgender_man
1321	Pacific	56-64	asian		he	cisgender_man
1322	Pacific	27-35	hispanic	heterosexual	he	cisgender_man
1323	SouthAtlantic	36-45
1324	SouthAtlantic	18-26	Multiple selected	my sexuality is not listed	Multiple selected	my gender is not listed
1325	Pacific	27-35	white	heterosexual	he	cisgender_man
1326	Pacific	36-45	hispanic	heterosexual	he	cisgender_man
1327	Pacific	36-45	asian	heterosexual	she	cisgender_woman
1328	Pacific	27-35	asian	heterosexual	she
1329	WestNorthCentral	27-35	white	heterosexual	he	cisgender_man
1330	WestNorthCentral	18-26	white	gay	he	cisgender_man
1331	EastSouthCentral	36-45	white	prefer_not_to_say	he	prefer_not_to_say
1332	Pacific	36-45	prefer_not_to_say	heterosexual	he	cisgender_man
1333	Pacific	18-26	white	heterosexual	he	cisgender_man
1334	Pacific	36-45	prefer_not_to_say	heterosexual	he	cisgender_man
1335	Pacific	27-35	hispanic	heterosexual	he	cisgender_man
1336	Pacific	46-55	white	heterosexual	she	cisgender_woman
1337	Pacific	27-35	asian	heterosexual	he	cisgender_man
1338	MiddleAtlantic	46-55	prefer_not_to_say	heterosexual	he	prefer_not_to_say
1339	WestSouthCentral	36-45	prefer_not_to_say
1340	Pacific	36-45	white	heterosexual	he	cisgender_man
1341	Pacific	18-26	asian	heterosexual	she	cisgender_woman
1342	Pacific	18-26	asian	heterosexual	she	cisgender_woman
1343	Pacific	27-35	asian	prefer_not_to_say	she	cisgender_woman
1344	Pacific	18-26	asian	heterosexual	he	cisgender_man
1345	Pacific	27-35	asian		he
1346	Pacific	27-35	asian	heterosexual	he	cisgender_man
1347	MiddleAtlantic	36-45	white	heterosexual	he	cisgender_man
1348	Pacific	36-45	asian	prefer_not_to_say	she	cisgender_woman
1349	SouthAtlantic	36-45	black	heterosexual	he	prefer_not_to_say
1350	Pacific	27-35	asian	heterosexual	he	cisgender_man
1351	MiddleAtlantic	18-26	asian	heterosexual	she	cisgender_woman
1352	Pacific	27-35	asian	heterosexual	he	cisgender_man
1353	SouthAtlantic	27-35	white	bisexual	she	cisgender_woman
1354	Pacific	36-45	white	heterosexual	he	cisgender_man
1355	Mountain	36-45	NHPI	heterosexual	she	cisgender_woman
1356	Pacific	27-35	asian	heterosexual	he	cisgender_man
1357	SouthAtlantic	56-64	hispanic	heterosexual	he
1358	Pacific	36-45
1359	Pacific	27-35	asian	gay	he	cisgender_man
1360	WestSouthCentral	46-55	asian	heterosexual	he	cisgender_man
1361	Pacific	27-35	white	heterosexual	he	cisgender_man
1362	Pacific	27-35	asian	heterosexual	she	cisgender_woman
1363	SouthAtlantic	56-64
1364	Mountain	27-35	my race is not listed	heterosexual	he	cisgender_man
1365	Pacific	36-45	prefer_not_to_say	lesbian	she	prefer_not_to_say
1366	Pacific	18-26	asian	heterosexual	he	cisgender_man
1367	Pacific	36-45	white	heterosexual	he	cisgender_man
1368	MiddleAtlantic	36-45	black	heterosexual	he	cisgender_man
1369	Pacific	56-64	white		he
1370	SouthAtlantic	27-35	asian	heterosexual	he	cisgender_man
1371	Pacific	27-35	asian	heterosexual	he	cisgender_man
1372	Pacific	27-35	asian	heterosexual	he	cisgender_man
1373	MiddleAtlantic	27-35	prefer_not_to_say	heterosexual	he	cisgender_man
1374	EastNorthCentral	27-35		heterosexual	she	cisgender_woman
1375	Pacific	27-35	hispanic	gay	he	cisgender_man
1376	Pacific	18-26	asian	heterosexual	he	cisgender_man
1377	Pacific	36-45	asian	heterosexual	he	cisgender_man
1378	Pacific	36-45	asian	heterosexual	she	cisgender_woman
1379	Pacific	18-26	asian	heterosexual	he	cisgender_man
1380	Pacific	36-45	asian	heterosexual	she	prefer_not_to_say
1381	WestSouthCentral	27-35	white	heterosexual	he	cisgender_man
1382	Pacific	36-45	asian	heterosexual	he	cisgender_man
1383	SouthAtlantic	46-55	white	heterosexual	he	cisgender_man
1384	SouthAtlantic	46-55	hispanic		he
1385	Pacific	36-45	asian	prefer_not_to_say	she
1386	MiddleAtlantic	36-45	asian	heterosexual	he	cisgender_man
1387	MiddleAtlantic	27-35	asian	heterosexual	he	cisgender_man
1388	Pacific	27-35
1389	Pacific	36-45	white	heterosexual	he	cisgender_man
1390	Pacific	36-45	hispanic	heterosexual	she	cisgender_woman
1391	NewEngland	27-35		heterosexual	he	cisgender_man
1392	Mountain	18-26	white	bisexual	she	cisgender_woman
1393	WestNorthCentral	36-45	white	prefer_not_to_say	he	cisgender_man
1394	MiddleAtlantic	27-35	asian	heterosexual	she	cisgender_woman
1395	Pacific	27-35	asian	prefer_not_to_say	she	cisgender_woman
1396	Pacific	27-35	black	heterosexual	he	cisgender_man
1397	SouthAtlantic	27-35	Multiple selected	bisexual	she	cisgender_woman
1398	MiddleAtlantic	36-45	white	lesbian	she	cisgender_woman
1399	Pacific	36-45	Multiple selected	Multiple selected	he	cisgender_man
1400	MiddleAtlantic	27-35	white	heterosexual	he	cisgender_man
1401	Pacific	56-64	asian	heterosexual	she	cisgender_woman
1402	WestNorthCentral	46-55	prefer_not_to_say	prefer_not_to_say	Multiple selected	prefer_not_to_say
1403	EastNorthCentral	46-55	white	heterosexual	he	prefer_not_to_say
1404	Pacific	27-35	Multiple selected	heterosexual	she	cisgender_woman
1405	MiddleAtlantic	56-64	white	heterosexual	she	cisgender_woman
1406	Pacific	27-35
1407	Pacific	27-35	asian	prefer_not_to_say	he	prefer_not_to_say
1408	Pacific	36-45	white	heterosexual	he	cisgender_man
1409	EastNorthCentral	46-55	black	heterosexual	he	cisgender_man
1410	Pacific	46-55	white	heterosexual	she	cisgender_woman
1411	Pacific	18-26	Multiple selected	heterosexual	he	cisgender_man
1412	SouthAtlantic	27-35	prefer_not_to_say	prefer_not_to_say	he	cisgender_man
1413	Pacific	65+	white	heterosexual	he	cisgender_man
1414	MiddleAtlantic	36-45	white	heterosexual	he	cisgender_man
1415	NewEngland	36-45	asian	heterosexual	he	cisgender_man
1416	Pacific	36-45	white	prefer_not_to_say	she	cisgender_woman
1417	WestSouthCentral	36-45	hispanic	heterosexual	he	cisgender_man
1418	EastSouthCentral	36-45	prefer_not_to_say	prefer_not_to_say	she	cisgender_woman
1419	Mountain	27-35	white	heterosexual	she	cisgender_woman
1420	Pacific	36-45	asian	heterosexual	he	cisgender_man
1421	NewEngland	65+	asian	heterosexual	he	cisgender_man
1422	MiddleAtlantic	27-35	white	heterosexual	she	cisgender_woman
1423	Pacific	36-45	black	heterosexual	he	cisgender_man
1424	WestSouthCentral	18-26	asian	heterosexual	he	cisgender_man
1425	MiddleAtlantic	36-45	white	gay	he	cisgender_man
1426	Pacific	27-35	asian	heterosexual	he	cisgender_man
1427	MiddleAtlantic	46-55	white	heterosexual	he	cisgender_man
1428	SouthAtlantic	36-45	white	heterosexual	he	cisgender_man
1429	NewEngland	36-45	white	Multiple selected	she	transgender_woman
1430	MiddleAtlantic	27-35	asian	heterosexual	she	cisgender_woman
1431	Mountain	46-55	white	heterosexual	she	cisgender_woman
1432	WestSouthCentral	46-55	asian	heterosexual	she	cisgender_woman
1433	Pacific	27-35	asian	prefer_not_to_say		prefer_not_to_say
1434	MiddleAtlantic	27-35	prefer_not_to_say	heterosexual	she	cisgender_woman
1435	SouthAtlantic	18-26
1436	Pacific	27-35	asian	heterosexual	he	cisgender_man
1437	MiddleAtlantic	18-26	hispanic	heterosexual	she	my gender is not listed
1438	EastNorthCentral	27-35	white	heterosexual	he	cisgender_man
1439	Pacific	36-45	white	heterosexual	he	cisgender_man
1440	WestSouthCentral	56-64	hispanic	my sexuality is not listed	she	cisgender_woman
1441	Pacific	46-55	asian	heterosexual	he	cisgender_man
1442	NewEngland	18-26	white	heterosexual	he	cisgender_man
1443	MiddleAtlantic	27-35	white		she	cisgender_woman
1444	WestSouthCentral	27-35	black	heterosexual	he	cisgender_man
1445	Pacific	27-35	asian	heterosexual	he	cisgender_man
1446	Pacific	27-35
1447	MiddleAtlantic	36-45	white	heterosexual	she	cisgender_woman
1448	Pacific	46-55	my race is not listed	heterosexual	he	cisgender_man
1449	Pacific	46-55	white	heterosexual	he	cisgender_man
1450	Pacific	18-26	white	heterosexual	he	cisgender_man
1451	Pacific	46-55	asian	heterosexual	he	cisgender_man
1452	EastSouthCentral	36-45	white	heterosexual	she	cisgender_woman
1453	Mountain	27-35	white	heterosexual	she	cisgender_woman
1454	SouthAtlantic	36-45	white
1455	Pacific	46-55	prefer_not_to_say	heterosexual	she	cisgender_woman
1456	Pacific	18-26	asian	Multiple selected	Multiple selected	cisgender_man
1457	WestNorthCentral	46-55	white	prefer_not_to_say	she	cisgender_woman
1458	WestNorthCentral	18-26	white
1459	WestNorthCentral	18-26
1460	EastSouthCentral	27-35	black	gay	he	cisgender_man
1461	WestNorthCentral	46-55	white	heterosexual	he	cisgender_man
1462	Pacific	36-45	asian	heterosexual	he	cisgender_man
1463	Pacific	27-35	white	heterosexual	she	cisgender_woman
1464	Pacific	18-26	hispanic	heterosexual	he	cisgender_man
1465	Pacific	36-45	asian	heterosexual	she	cisgender_woman
1466	EastNorthCentral	27-35	white	heterosexual	she	cisgender_woman
1467	Pacific	36-45	asian	prefer_not_to_say	he	prefer_not_to_say
1468	Pacific	27-35	asian	heterosexual	he	cisgender_man
1469	Pacific	27-35	asian	heterosexual	he	cisgender_man
1470	Pacific	46-55	asian	heterosexual	she	cisgender_woman
1471	Pacific	27-35	my race is not listed	bisexual	she	transgender_woman
1472	Pacific	36-45	asian		he
1473	Pacific	18-26	asian	heterosexual	he	cisgender_man
1474	MiddleAtlantic	27-35	asian	gay	Multiple selected	cisgender_man
1475	MiddleAtlantic	36-45	hispanic	heterosexual	she	cisgender_woman
1476	SouthAtlantic	27-35	white	heterosexual	she	cisgender_woman
1477	Pacific	36-45
1478	NewEngland	27-35	asian	bisexual	she	cisgender_woman
1479	Pacific	27-35	white	queer	she	cisgender_woman
1480	SouthAtlantic	36-45	white	prefer_not_to_say
1481	Pacific	27-35	asian	prefer_not_to_say	he	prefer_not_to_say
1482	Pacific	36-45	white	heterosexual	he	cisgender_man
1483	SouthAtlantic	27-35	white		she	cisgender_woman
1484	Mountain	36-45	white	heterosexual	she	cisgender_woman
1485	WestSouthCentral	46-55	white	heterosexual	she	cisgender_woman
1486	MiddleAtlantic	36-45	white	heterosexual	he	cisgender_man
1487	Pacific	27-35	hispanic	prefer_not_to_say	he	cisgender_man
1488	WestSouthCentral	36-45	asian		she
1489	EastNorthCentral	36-45	asian	heterosexual	he
1490	Pacific	36-45	asian	heterosexual	she	cisgender_woman
1491	WestSouthCentral	18-26	Multiple selected	heterosexual	she	cisgender_woman
1492	MiddleAtlantic	27-35
1493	Pacific	27-35	asian	heterosexual	she	cisgender_woman
1494	MiddleAtlantic	18-26	white	heterosexual	he	cisgender_man
1495	Pacific	27-35
1496	SouthAtlantic	36-45	white	gay	he	cisgender_man
1497	EastNorthCentral	27-35	black	heterosexual	she	cisgender_woman
1498	MiddleAtlantic	27-35	asian	heterosexual	he	cisgender_man
1499	NewEngland	27-35	prefer_not_to_say	heterosexual	he	cisgender_man
1500	MiddleAtlantic	27-35	white	heterosexual	he	cisgender_man
1501	Pacific	36-45	white	heterosexual	he	cisgender_man
1502	NewEngland	18-26	white	heterosexual	she	cisgender_woman
1503	Pacific	56-64	white	heterosexual	he	cisgender_man
1504	NewEngland	27-35	white
1505	WestSouthCentral	27-35	white	heterosexual	she	cisgender_woman
1506	EastNorthCentral	27-35	hispanic	heterosexual	he	cisgender_man
1507	MiddleAtlantic	27-35	white	heterosexual	he	cisgender_man
1508	Pacific	27-35	asian	heterosexual	he	cisgender_man
1509	MiddleAtlantic	27-35	white	heterosexual	he	cisgender_man
1510	Pacific	27-35	asian	heterosexual	she	cisgender_woman
1511	Pacific	27-35	hispanic	heterosexual	she	cisgender_woman
1512	Pacific	36-45	white	heterosexual	she	cisgender_woman
1513	WestSouthCentral	46-55	white	heterosexual	he	cisgender_man
1514	Mountain	18-26	white	heterosexual	he	cisgender_man
1515	Pacific	36-45	white	heterosexual	he	cisgender_man
1516	MiddleAtlantic	46-55	white	heterosexual	he	cisgender_man
1517	SouthAtlantic	36-45	asian	heterosexual	she	cisgender_woman
1518	EastNorthCentral	65+	white	prefer_not_to_say	she	prefer_not_to_say
1519	Pacific	46-55	asian	heterosexual	he	cisgender_man
1520	Pacific	46-55	asian	gay	he	cisgender_man
1521	SouthAtlantic	36-45	Multiple selected	heterosexual	she	cisgender_woman
1522	SouthAtlantic	46-55	white	heterosexual	she	cisgender_woman
1523	Pacific	27-35	asian	gay	he	cisgender_man
1524	Pacific	36-45	asian	heterosexual	she	cisgender_woman
1525	Mountain	18-26	white	prefer_not_to_say	she	prefer_not_to_say
1526	Pacific	18-26				cisgender_man
1527	MiddleAtlantic	27-35	hispanic	heterosexual	she	cisgender_woman
1528	WestSouthCentral	46-55	my race is not listed	heterosexual	he	cisgender_man
1529	EastNorthCentral	18-26	asian	heterosexual	he	cisgender_man
1530	EastNorthCentral	18-26	white	heterosexual	she	cisgender_woman
1531	Pacific	27-35	white	heterosexual	she	cisgender_woman
1532	SouthAtlantic	36-45	asian	heterosexual	she	cisgender_woman
1533	EastSouthCentral	36-45	white	heterosexual	he	cisgender_man
1534	Pacific	27-35	prefer_not_to_say	prefer_not_to_say	she	prefer_not_to_say
1535	Pacific	36-45			he	cisgender_man
1536	NewEngland	46-55	white	heterosexual	she	cisgender_woman
1537	Pacific	18-26
1538	MiddleAtlantic	36-45	white	heterosexual	he	cisgender_man
1539	Pacific	46-55	white	heterosexual	he	cisgender_man
1540	SouthAtlantic	27-35	black	Multiple selected	she	cisgender_woman
1541	EastNorthCentral	56-64	white	heterosexual	she
1542	NewEngland	46-55	asian	prefer_not_to_say	he	prefer_not_to_say
1543	Pacific	36-45	white	heterosexual	he	cisgender_man
1544	MiddleAtlantic	27-35	white	gay	he	cisgender_man
1545	EastNorthCentral	18-26	Multiple selected	heterosexual	she	cisgender_woman
1546	Pacific	27-35	asian	prefer_not_to_say	she	cisgender_woman
1547	EastSouthCentral	36-45	white	heterosexual	he	prefer_not_to_say
1548	Mountain	18-26	white		she	cisgender_woman
1549	MiddleAtlantic	27-35	white	gay	he	cisgender_man
1550	SouthAtlantic	18-26	asian	heterosexual	she
1551	Pacific	36-45	prefer_not_to_say	prefer_not_to_say	he	prefer_not_to_say
1552	Pacific	36-45	asian	heterosexual	he	transgender_man
1553	WestSouthCentral	46-55	white	prefer_not_to_say	she	cisgender_woman
1554	Pacific	27-35	asian		he	cisgender_man
1555	WestSouthCentral	36-45	AIAN	lesbian	she
1556	Pacific	27-35	hispanic	heterosexual	he	cisgender_man
1557	Pacific	36-45	asian	my sexuality is not listed	he	cisgender_man
1558	EastNorthCentral	36-45	hispanic	heterosexual	she	cisgender_woman
1559	WestSouthCentral	36-45	hispanic	prefer_not_to_say	she
1560	Pacific	27-35	asian	heterosexual	she	cisgender_woman
1561	Pacific	36-45	white	heterosexual	he	cisgender_man
1562	Pacific	36-45	Multiple selected	heterosexual	she	cisgender_woman
1563	WestSouthCentral	46-55	white	heterosexual	she	cisgender_woman
1564	WestSouthCentral	36-45	asian		he
1565	Pacific	27-35	asian	heterosexual	she	cisgender_woman
1566	Pacific	46-55	white	heterosexual	she	cisgender_woman
1567	Pacific	36-45	white	heterosexual	he	cisgender_man
1568	EastNorthCentral	27-35	white	bisexual	she
1569	WestSouthCentral	46-55	black	heterosexual	he	cisgender_man
1570	Pacific	27-35	asian	heterosexual	he	cisgender_man
1571	EastNorthCentral	56-64	my race is not listed	heterosexual	he
1572	EastSouthCentral	18-26	white	heterosexual	he	cisgender_man
1573	Pacific	36-45	hispanic	heterosexual	he	cisgender_man
1574	Pacific	36-45	hispanic	heterosexual	she
1575	Pacific	27-35	black	heterosexual	she	cisgender_woman
1576	Pacific	27-35	white	heterosexual	he	cisgender_man
1577	Pacific	27-35	asian	prefer_not_to_say	he	cisgender_man
1578	NewEngland	36-45	white	heterosexual	he	cisgender_man
1579	Mountain	56-64
1580	Pacific	46-55	black	heterosexual	she	cisgender_woman
1581	Pacific	27-35	prefer_not_to_say	heterosexual	he	cisgender_man
1582	SouthAtlantic	27-35	black	heterosexual	she	cisgender_woman
1583	Pacific	18-26	hispanic	gay	he	cisgender_man
1584	Pacific	27-35	asian	heterosexual	he	cisgender_man
1585	WestSouthCentral	36-45	white	heterosexual	she	cisgender_woman
1586	MiddleAtlantic	27-35	white	heterosexual	she	cisgender_woman
1587	Pacific	36-45	white	heterosexual	he	cisgender_man
1588	SouthAtlantic	27-35	white	heterosexual	he	cisgender_man
1589	Mountain	36-45	white	heterosexual	he	cisgender_man
1590	Pacific	27-35
1591	WestSouthCentral	18-26	asian	heterosexual	she	cisgender_woman
1592	EastSouthCentral	18-26	black	heterosexual	she	cisgender_woman
1593	Pacific	27-35	prefer_not_to_say	heterosexual	he	cisgender_man
1594	Pacific	36-45	asian	heterosexual	she	cisgender_woman
1595	MiddleAtlantic	18-26	asian	heterosexual	she	cisgender_woman
1596	Pacific	27-35	black	heterosexual	she	cisgender_woman
1597	MiddleAtlantic	27-35	my race is not listed	gay	he	cisgender_man
1598	Pacific	18-26	asian	heterosexual	he	cisgender_man
1599	Pacific	36-45	my race is not listed	heterosexual	she	cisgender_woman
1600	Pacific	27-35	asian	heterosexual	he	cisgender_man
1601	Pacific	27-35	white	heterosexual	she	cisgender_woman
1602	Pacific	18-26	hispanic	heterosexual	he	cisgender_man
1603	SouthAtlantic	18-26	Multiple selected	heterosexual	he	cisgender_man
1604	Pacific	46-55	asian	heterosexual	he	cisgender_man
1605	Pacific	27-35	white	heterosexual	she	cisgender_woman
1606	Pacific	27-35	asian	heterosexual	he	cisgender_man
1607	Pacific	18-26	asian	heterosexual	he	cisgender_man
1608	Pacific	27-35	asian	heterosexual	he	cisgender_man
1609	SouthAtlantic	27-35
1610	EastNorthCentral	27-35	asian
1611	Pacific	36-45	asian	heterosexual	he	cisgender_man
1612	Pacific	27-35	white	heterosexual	she	cisgender_woman
1613	Pacific	27-35	asian	heterosexual	she	cisgender_woman
1614	WestSouthCentral	46-55	white	heterosexual	he	cisgender_man
1615	SouthAtlantic	56-64	white	heterosexual	he	cisgender_man
1616	MiddleAtlantic	27-35	white
1617	Pacific	46-55	asian	heterosexual	she	cisgender_woman
1618	Pacific	36-45	asian	heterosexual	she	cisgender_woman
1619	Pacific	65+	white	heterosexual	he	cisgender_man
1620	SouthAtlantic	46-55	white	heterosexual	he	cisgender_man
1621	NewEngland	18-26	Multiple selected	heterosexual	he	cisgender_man
1622	WestSouthCentral	27-35	white	prefer_not_to_say	he	cisgender_man
1623	MiddleAtlantic	56-64	asian	heterosexual	he	cisgender_man
1624	WestSouthCentral	27-35	asian	heterosexual	he	cisgender_man
1625	MiddleAtlantic	36-45	prefer_not_to_say	prefer_not_to_say	he	cisgender_man
1626	SouthAtlantic	27-35	hispanic	heterosexual	he	cisgender_man
1627	Pacific	27-35	asian	heterosexual	she	cisgender_woman
1628	MiddleAtlantic	36-45	white	heterosexual	she	my gender is not listed
1629	MiddleAtlantic	27-35	asian		she	cisgender_woman
1630	SouthAtlantic	27-35	black	heterosexual	he	cisgender_man
1631	Pacific	27-35	asian	heterosexual	she	cisgender_woman
1632	MiddleAtlantic	27-35	asian	Multiple selected	Multiple selected	genderfluid
1633	Pacific	46-55
1634	Pacific	18-26	asian	heterosexual	she	cisgender_woman
1635	EastNorthCentral	18-26	hispanic	heterosexual	she	cisgender_woman
1636	SouthAtlantic	36-45	hispanic	prefer_not_to_say	she	prefer_not_to_say
1637	MiddleAtlantic	27-35	asian	heterosexual	he	cisgender_man
1638	WestNorthCentral	27-35	white	heterosexual	he
1639	Pacific	36-45	white	heterosexual	he	cisgender_man
1640	WestSouthCentral	36-45	asian	prefer_not_to_say	he	cisgender_man
1641	EastSouthCentral	46-55	black	heterosexual	she	cisgender_woman
1642	Pacific	36-45	white	heterosexual	he	cisgender_man
1643	Pacific	56-64	asian	prefer_not_to_say	he	cisgender_man
1644	Pacific	36-45	prefer_not_to_say	prefer_not_to_say	prefer_not_to_say	prefer_not_to_say
1645	WestSouthCentral	18-26	asian	heterosexual	he	cisgender_man
1646	WestNorthCentral	27-35	white	gay	they	nonbinary
1647	SouthAtlantic	18-26	asian	heterosexual	he	cisgender_man
1648	WestSouthCentral	27-35	hispanic	heterosexual	he	cisgender_man
1649	Pacific	27-35	asian	heterosexual	he	cisgender_man
1650	Pacific	46-55	white	heterosexual	he	prefer_not_to_say
1651	Pacific	27-35	white	Multiple selected	she	cisgender_woman
1652	Pacific	36-45	white	heterosexual	he	cisgender_man
1653	NewEngland	27-35	white	heterosexual	he	cisgender_man
1654	SouthAtlantic	18-26	Multiple selected	heterosexual	she	cisgender_woman
1655	SouthAtlantic	27-35	white		she	cisgender_woman
1656	EastNorthCentral	46-55	prefer_not_to_say	prefer_not_to_say	she	prefer_not_to_say
1657	EastSouthCentral	27-35	white		she	cisgender_woman
1658	MiddleAtlantic	36-45	white	heterosexual	he	cisgender_man
1659	Mountain	27-35	white	heterosexual	she	cisgender_woman
1660	Pacific	27-35
1661	WestSouthCentral	27-35	asian	heterosexual	he	cisgender_man
1662	WestSouthCentral	36-45	white
1663	Pacific	46-55	hispanic	heterosexual	he	cisgender_man
1664	MiddleAtlantic	27-35	asian	heterosexual	he	cisgender_man
1665	NewEngland	27-35	asian	heterosexual	he	cisgender_man
1666	EastNorthCentral	65+	white	heterosexual	she	cisgender_woman
1667	WestNorthCentral	46-55	white	heterosexual	he	cisgender_man
1668	Pacific	36-45	asian	heterosexual	he	cisgender_man
1669	Pacific	27-35	Multiple selected	heterosexual	he	cisgender_man
1670	Mountain	18-26	white	Multiple selected	he
1671	Pacific	27-35	asian	heterosexual	she	cisgender_woman
1672	EastNorthCentral	36-45	white	prefer_not_to_say	Multiple selected
1673	Pacific	27-35	prefer_not_to_say	heterosexual	she	prefer_not_to_say
1674	Pacific	36-45	white	gay	he	cisgender_man
1675	Pacific	27-35	my race is not listed	heterosexual	he	cisgender_man
1676	MiddleAtlantic	18-26	white	heterosexual	he	cisgender_man
1677	WestSouthCentral	18-26	hispanic	gay	he	cisgender_man
1678	EastNorthCentral	46-55	white	heterosexual	he	cisgender_man
1679	Pacific	18-26	asian	heterosexual	he	cisgender_man
1680	Pacific	18-26	hispanic	queer	they	nonbinary
1681	SouthAtlantic	46-55	black		he
1682	Pacific	27-35	white	heterosexual	she	cisgender_woman
1683	Pacific	46-55	asian	heterosexual	he
1684	Pacific	27-35	asian	heterosexual	he	cisgender_man
1685	Pacific	46-55	prefer_not_to_say	prefer_not_to_say	he	prefer_not_to_say
1686	WestSouthCentral	46-55	hispanic	heterosexual	he	cisgender_man
1687	Pacific	36-45	asian	heterosexual	he
1688	Pacific	27-35	hispanic	heterosexual	he	cisgender_man
1689	Pacific	46-55	white	heterosexual	he	cisgender_man
1690	MiddleAtlantic	18-26			he
1691	Pacific	27-35	asian	heterosexual	he	cisgender_man
1692	Pacific	18-26	asian	heterosexual	he	cisgender_man
1693	Pacific	46-55	white	heterosexual	he	cisgender_man
1694	EastSouthCentral	27-35	white	heterosexual	she	cisgender_woman
1695	SouthAtlantic	36-45	hispanic	heterosexual	he	cisgender_man
1696	Pacific	36-45	asian	heterosexual	she	cisgender_woman
1697	Pacific	36-45	prefer_not_to_say	heterosexual	he	cisgender_man
1698	MiddleAtlantic	18-26	asian	heterosexual	she	cisgender_woman
1699	EastSouthCentral	36-45	Multiple selected	pansexual	she	cisgender_woman
1700	Mountain	36-45	white	heterosexual
1701	SouthAtlantic	27-35	white	heterosexual	she
1702	MiddleAtlantic	18-26	white	heterosexual	she	cisgender_woman
1703	SouthAtlantic	18-26	hispanic	heterosexual	she	cisgender_woman
1704	WestSouthCentral	18-26	white	Multiple selected	he
1705	Pacific	36-45	asian	heterosexual	he	cisgender_man
1706	Pacific	27-35	asian	heterosexual	he	cisgender_man
1707	WestSouthCentral	56-64	white
1708	WestSouthCentral	36-45	white	heterosexual	he	cisgender_man
1709	Pacific	27-35	white	heterosexual	she
1710	WestSouthCentral	46-55	hispanic	heterosexual	she	cisgender_woman
1711	Pacific	36-45	asian	heterosexual	she	cisgender_woman
1712	NewEngland	27-35	white	heterosexual	he	cisgender_man
1713	Pacific	27-35	prefer_not_to_say	prefer_not_to_say	she	cisgender_woman
1714	Pacific	36-45	prefer_not_to_say	prefer_not_to_say	my pronouns are not listed	prefer_not_to_say
1715	WestSouthCentral	18-26	white		he
1716	Pacific	27-35	asian	heterosexual	he	cisgender_man
1717	Pacific	36-45	asian	heterosexual	he	cisgender_man
1718	Pacific	18-26	asian	heterosexual	he	cisgender_man
1719	Pacific	46-55	white	heterosexual	he	cisgender_man
1720	SouthAtlantic	27-35	hispanic	heterosexual	he	cisgender_man
1721	Pacific	27-35	asian	heterosexual	she	cisgender_woman
1722	Pacific	56-64	white	heterosexual	she	cisgender_woman
1723	SouthAtlantic	46-55	white	gay	my pronouns are not listed	cisgender_man
1724	Pacific	27-35	asian	heterosexual	she	cisgender_woman
1725	Pacific	36-45	asian	heterosexual	she	cisgender_woman
1726	Pacific	36-45	asian		she
1727	EastSouthCentral	56-64	white	heterosexual	he	cisgender_man
1728	Pacific	27-35	asian	heterosexual	she	cisgender_woman
1729	Pacific	46-55	asian	prefer_not_to_say	he	prefer_not_to_say
1730	EastNorthCentral	27-35
1731	EastNorthCentral	46-55	white	heterosexual	he	cisgender_man
1732	MiddleAtlantic	27-35	white	bisexual	she	cisgender_woman
1733	MiddleAtlantic	36-45	white	heterosexual	he	cisgender_man
1734	Pacific	46-55	asian	heterosexual	he	cisgender_man
1735	MiddleAtlantic	36-45	white	heterosexual	he	cisgender_man
1736	Pacific	27-35	black
1737	WestNorthCentral	46-55	white	heterosexual	he	cisgender_man
1738	EastNorthCentral	27-35	asian	heterosexual	she	cisgender_woman
1739	Pacific	36-45	white	heterosexual	she	cisgender_woman
1740	SouthAtlantic	36-45	hispanic	prefer_not_to_say	she	cisgender_woman
1741	Mountain	36-45	white	heterosexual	he	cisgender_man
1742	EastSouthCentral	36-45	white	prefer_not_to_say	he	prefer_not_to_say
1743	MiddleAtlantic	56-64	hispanic	heterosexual	he	cisgender_man
1744	EastNorthCentral	18-26	black	heterosexual	he	cisgender_man
1745	Pacific	27-35	asian	heterosexual	he	cisgender_man
1746	MiddleAtlantic	46-55	white	heterosexual	he	cisgender_man
1747	Mountain	27-35	white	heterosexual	she	cisgender_woman
1748	MiddleAtlantic	18-26	white	heterosexual	he	cisgender_man
1749	Pacific	27-35	asian	prefer_not_to_say	she	prefer_not_to_say
1750	Pacific	27-35	white	gay	he	cisgender_man
1751	EastSouthCentral	65+	white	heterosexual	she	cisgender_woman
1752	Pacific	27-35	Multiple selected	heterosexual	she	cisgender_woman
1753	Pacific	18-26
1754	Pacific	36-45	asian	heterosexual	he	cisgender_man
1755	Pacific	36-45	asian	heterosexual	he	cisgender_man
1756	Mountain	46-55	asian	heterosexual	he	cisgender_man
1757	SouthAtlantic	27-35	asian	prefer_not_to_say	he	cisgender_man
1758	Mountain	27-35	white	heterosexual	she	cisgender_woman
1759	SouthAtlantic	46-55	white	heterosexual	he	cisgender_man
1760	Pacific	36-45
1761	Pacific	46-55	hispanic	heterosexual	she	cisgender_woman
1762	NewEngland	27-35	asian	heterosexual	she	cisgender_woman
1763	MiddleAtlantic	27-35	white	heterosexual	she	cisgender_woman
1764	Pacific	46-55	asian	heterosexual	he
1765	Pacific	36-45
1766	Pacific	18-26	prefer_not_to_say	heterosexual	he	cisgender_man
1767	Pacific	18-26	white	heterosexual	she	cisgender_woman
1768	WestSouthCentral	46-55	black	heterosexual	he	cisgender_man
1769	MiddleAtlantic	27-35	asian		he	cisgender_man
1770	Pacific	46-55	asian	heterosexual	he	cisgender_man
1771	MiddleAtlantic	46-55	white	heterosexual	she	my gender is not listed
1772	Pacific	36-45	white	heterosexual	he	cisgender_man
1773	Pacific	27-35
1774	MiddleAtlantic	36-45	white	heterosexual	he	cisgender_man
1775	Pacific	27-35	prefer_not_to_say	heterosexual	he	cisgender_man
1776	Pacific	36-45	white	heterosexual	he	cisgender_man
1777	Pacific	36-45	white	heterosexual	she	cisgender_woman
1778	Pacific	27-35	prefer_not_to_say
1779	Mountain	46-55	white	heterosexual	he
1780	SouthAtlantic	46-55	prefer_not_to_say	heterosexual	he	cisgender_man
1781	MiddleAtlantic	36-45	white	heterosexual	he	cisgender_man
1782	MiddleAtlantic	36-45	asian	heterosexual	he	cisgender_man
1783	Pacific	27-35	asian	heterosexual	he	cisgender_man
1784	Pacific	36-45	asian	heterosexual	she	cisgender_woman
1785	SouthAtlantic	36-45	prefer_not_to_say
1786	SouthAtlantic	27-35	hispanic	heterosexual	he	cisgender_man
1787	EastSouthCentral	27-35	white	gay	he	cisgender_man
1788	WestSouthCentral	46-55	asian	heterosexual	he	cisgender_man
1789	Pacific	27-35
1790	Pacific	46-55	white	heterosexual	he	cisgender_man
1791	Pacific	27-35	asian	heterosexual	he	cisgender_man
1792	Pacific	36-45	asian	heterosexual	she	cisgender_woman
1793	MiddleAtlantic	46-55	white	heterosexual	he	cisgender_man
1794	Pacific	27-35	white	heterosexual	she	cisgender_woman
1795	Pacific	36-45	white	heterosexual	she	cisgender_woman
1796	Pacific	36-45	asian	heterosexual	he	cisgender_man
1797	Pacific	27-35	asian	bisexual	she	cisgender_woman
1798	Pacific	27-35	asian	heterosexual	she	cisgender_woman
1799	WestSouthCentral	65+	black	heterosexual	she	prefer_not_to_say
1800	Pacific	18-26	white	Multiple selected	she	cisgender_woman
1801	Mountain	36-45	hispanic	heterosexual	she
1802	MiddleAtlantic	27-35	asian	heterosexual	he	cisgender_man
1803	SouthAtlantic	27-35	black	heterosexual	she
1804	Pacific	18-26	white	heterosexual	she	cisgender_woman
1805	WestSouthCentral	56-64	white	heterosexual	she	cisgender_woman
1806	Pacific	36-45	white	prefer_not_to_say	he	cisgender_man
1807	MiddleAtlantic	36-45	Multiple selected	heterosexual	she	cisgender_woman
1808	WestSouthCentral	36-45	hispanic	heterosexual	she	prefer_not_to_say
1809	NewEngland	36-45	white	heterosexual	she	cisgender_woman
1810	SouthAtlantic	27-35	hispanic	prefer_not_to_say	she	cisgender_woman
1811	Pacific	36-45	white	heterosexual	she	cisgender_woman
1812	WestSouthCentral	36-45	asian	heterosexual	she	cisgender_woman
1813	Pacific	36-45
1814	WestSouthCentral	56-64	black	heterosexual	she	cisgender_woman
1815	Pacific	18-26	white	gay	he	cisgender_man
1816	WestSouthCentral	56-64	white	heterosexual	she	cisgender_woman
1817	Mountain	27-35	white	heterosexual	he	cisgender_man
1818	WestSouthCentral	27-35	white	heterosexual	he	cisgender_man
1819	Pacific	46-55	Multiple selected	heterosexual	he	cisgender_man
1820	WestNorthCentral	46-55	white	prefer_not_to_say		cisgender_man
1821	WestSouthCentral	27-35	asian	heterosexual	he	cisgender_man
1822	MiddleAtlantic	46-55	prefer_not_to_say	prefer_not_to_say	she	cisgender_woman
1823	SouthAtlantic	27-35	hispanic	heterosexual	he	cisgender_man
1824	EastSouthCentral	46-55	white	heterosexual	she	cisgender_woman
1825	Pacific	36-45	asian	heterosexual	she	cisgender_woman
1826	WestSouthCentral	36-45	hispanic		she
1827	Pacific	18-26	white	heterosexual	he	cisgender_man
1828	Mountain	36-45	white	heterosexual	she	cisgender_woman
1829	MiddleAtlantic	46-55	white	heterosexual	she	cisgender_woman
1830	Pacific	27-35	asian	heterosexual	she	cisgender_woman
1831	MiddleAtlantic	36-45	asian	heterosexual	he	cisgender_man
1832	MiddleAtlantic	27-35	white	bisexual	she	cisgender_woman
1833	Pacific	18-26		heterosexual	he	cisgender_man
1834	Pacific	18-26	asian	heterosexual	he	cisgender_man
1835	MiddleAtlantic	27-35	black	lesbian	she	nonbinary
1836	MiddleAtlantic	65+	white	prefer_not_to_say	he	cisgender_man
1837	Pacific	27-35	Multiple selected	heterosexual	she	cisgender_woman
1838	Pacific	27-35	white	gay	he	cisgender_man
1839	Pacific	27-35
1840	EastNorthCentral	18-26	white	bisexual	she	cisgender_woman
1841	WestSouthCentral	18-26	white	lesbian	Multiple selected	cisgender_woman
1842	Mountain	46-55	white	heterosexual	she	cisgender_woman
1843	MiddleAtlantic	27-35	hispanic	Multiple selected	Multiple selected	cisgender_woman
1844	Mountain	36-45	white	heterosexual	he	cisgender_man
1845	SouthAtlantic	27-35	white	heterosexual	he	cisgender_man
1846	Pacific	18-26	white	heterosexual	he	cisgender_man
1847	NewEngland	27-35	asian	heterosexual	he	cisgender_man
1848	Pacific	27-35	asian	heterosexual	she	cisgender_woman
1849	Mountain	36-45	asian	heterosexual	she	cisgender_woman
1850	WestSouthCentral	27-35	black	heterosexual	she	cisgender_woman
1851	Pacific	27-35	asian	heterosexual	he	cisgender_man
1852	MiddleAtlantic	27-35	hispanic	heterosexual	he	cisgender_man
1853	Pacific	46-55	asian	heterosexual	he	cisgender_man
1854	Pacific	46-55	white	bisexual	she	cisgender_woman
1855	Pacific	36-45	white	heterosexual	he	cisgender_man
1856	Pacific	18-26	asian	heterosexual	he	cisgender_man
1857	Pacific	36-45	white	heterosexual	he	cisgender_man
1858	MiddleAtlantic	36-45	white	heterosexual	she	cisgender_woman
1859	NewEngland	18-26	white	heterosexual	he	cisgender_man
1860	Pacific	27-35	black	heterosexual	he	cisgender_man
1861	Pacific	27-35	asian	heterosexual	he	cisgender_man
1862	MiddleAtlantic	18-26	Multiple selected	heterosexual	he	cisgender_man
1863	WestNorthCentral	18-26	white		he	cisgender_man
1864	Pacific	27-35	asian	heterosexual	he	cisgender_man
1865	Pacific	36-45	asian	prefer_not_to_say	he	cisgender_man
1866	Pacific	36-45	white	heterosexual	he	cisgender_man
1867	SouthAtlantic	36-45	asian	heterosexual	she	cisgender_woman
1868	Pacific	36-45	asian	heterosexual	he	cisgender_man
1869	Pacific	46-55	asian	heterosexual	she	cisgender_woman
1870	MiddleAtlantic	46-55	white	heterosexual	he	cisgender_man
1871	Mountain	27-35	hispanic	prefer_not_to_say	she	cisgender_woman
1872	EastNorthCentral	36-45	white	heterosexual	she	cisgender_woman
1873	Mountain	46-55	asian	heterosexual	he	cisgender_man
1874	Pacific	36-45	white	heterosexual	she	cisgender_woman
1875	Pacific	27-35	asian	heterosexual	he	cisgender_man
1876	Pacific	27-35	asian	heterosexual	she	cisgender_woman
1877	EastNorthCentral	36-45	white	heterosexual	she	cisgender_woman
1878	SouthAtlantic	27-35	white	heterosexual	she	cisgender_woman
1879	Pacific	36-45	white	heterosexual	she	cisgender_woman
1880	SouthAtlantic	36-45	Multiple selected	heterosexual	she
1881	MiddleAtlantic	36-45	Multiple selected	gay	he	cisgender_man
1882	SouthAtlantic	27-35	Multiple selected	Multiple selected	she	cisgender_woman
1883	Pacific	36-45	asian		he	cisgender_man
1884	SouthAtlantic	27-35	white	prefer_not_to_say	she	cisgender_woman
1885	SouthAtlantic	36-45	white	heterosexual	he	cisgender_man
1886	MiddleAtlantic	27-35	white	heterosexual	he	cisgender_man
1887	Pacific	27-35	asian	heterosexual	she	cisgender_woman
1888	Pacific	18-26	asian	Multiple selected	she	cisgender_woman
1889	WestSouthCentral	36-45	prefer_not_to_say	prefer_not_to_say	she	prefer_not_to_say
1890	Pacific	27-35	asian	heterosexual	she	cisgender_woman
1891	WestSouthCentral	18-26	prefer_not_to_say	prefer_not_to_say	prefer_not_to_say	prefer_not_to_say
1892	EastNorthCentral	46-55	white	heterosexual	he	cisgender_man
1893	NewEngland	46-55	prefer_not_to_say	heterosexual	she	prefer_not_to_say
1894	WestSouthCentral	36-45	white	heterosexual	she	cisgender_woman
1895	NewEngland	36-45	white	heterosexual	he	cisgender_man
1896	MiddleAtlantic	46-55	asian	heterosexual	she
1897	EastSouthCentral	18-26	hispanic	heterosexual	he	cisgender_man
1898	WestSouthCentral	36-45	white	heterosexual	he	cisgender_man
1899	EastNorthCentral	18-26	white	heterosexual	she	cisgender_woman
1900	Pacific	18-26	white	heterosexual	she	cisgender_woman
1901	Pacific	27-35	black	heterosexual	she	cisgender_woman
1902	Pacific	36-45	asian	heterosexual	he	cisgender_man
1903	Pacific	36-45	white	heterosexual	he	cisgender_man
1904	Pacific	18-26	asian	heterosexual	he	cisgender_man
1905	SouthAtlantic	18-26
1906	Mountain	46-55	white	heterosexual	he	cisgender_man
1907	Pacific	36-45	asian	heterosexual	he	cisgender_man
1908	WestSouthCentral	27-35		heterosexual	she	cisgender_woman
1909	WestNorthCentral	27-35	asian	prefer_not_to_say	she	cisgender_woman
1910	Pacific	36-45	white	heterosexual	he	cisgender_man
1911	WestSouthCentral	27-35	white	heterosexual	she	cisgender_woman
1912	Pacific	27-35	hispanic	heterosexual	she	prefer_not_to_say
1913	MiddleAtlantic	18-26	white	heterosexual	he	cisgender_man
1914	WestSouthCentral	27-35	white	prefer_not_to_say	she
1915	Pacific	27-35	asian	heterosexual	she	cisgender_woman
1916	Mountain	65+	prefer_not_to_say	prefer_not_to_say	Multiple selected	prefer_not_to_say
1917	MiddleAtlantic	18-26	asian	heterosexual	she	cisgender_woman
1918	MiddleAtlantic	27-35	asian	heterosexual	he	cisgender_man
1919	WestSouthCentral	18-26	Multiple selected	heterosexual	she	cisgender_woman
1920	Pacific	18-26	asian	heterosexual	she	cisgender_woman
1921	Pacific	27-35	white	heterosexual	she	cisgender_woman
1922	Pacific	27-35	white	heterosexual	he	cisgender_man
1923	Pacific	36-45	asian	heterosexual	he	cisgender_man
1924	Pacific	46-55	white		he
1925	EastSouthCentral	46-55	white	my sexuality is not listed	he
1926	MiddleAtlantic	27-35	white	heterosexual	she	cisgender_woman
1927	NewEngland	65+	white	heterosexual	she	prefer_not_to_say
1928	MiddleAtlantic	36-45	white	heterosexual	she	cisgender_woman
1929	Pacific	27-35	asian	heterosexual	he	cisgender_man
1930	Pacific	18-26	white	heterosexual	he	cisgender_man
1931	Pacific	27-35	asian	heterosexual	he	cisgender_man
1932	SouthAtlantic	36-45	asian	heterosexual	he	cisgender_man
1933	SouthAtlantic	56-64	asian		she	prefer_not_to_say
1934	EastNorthCentral	27-35
1935	MiddleAtlantic	27-35	white	heterosexual	she	cisgender_woman
1936	Pacific	27-35	asian	heterosexual	he	cisgender_man
1937	Pacific	36-45	asian	heterosexual	he	cisgender_man
1938	Pacific	36-45	asian	gay	he	cisgender_man
1939	Pacific	27-35	asian	heterosexual	he	cisgender_man
1940	Pacific	36-45	asian	heterosexual	he	cisgender_man
1941	WestSouthCentral	36-45	white	heterosexual	he	cisgender_man
1942	Pacific	18-26	asian	heterosexual	she	cisgender_woman
1943	Pacific	18-26	asian	heterosexual	she	cisgender_woman
1944	EastNorthCentral	27-35
1945	Pacific	36-45	asian	heterosexual	he	cisgender_man
1946	MiddleAtlantic	27-35	asian	prefer_not_to_say	she	cisgender_woman
1947	SouthAtlantic	27-35	white	heterosexual	he	cisgender_man
1948	MiddleAtlantic	27-35	white	heterosexual	he	cisgender_man
1949	Pacific	46-55	prefer_not_to_say	heterosexual	he	cisgender_man
1950	EastNorthCentral	36-45
1951	Mountain	27-35	white	heterosexual	he	cisgender_man
1952	MiddleAtlantic	27-35	white	heterosexual	he	cisgender_man
1953	SouthAtlantic	46-55	black	heterosexual		cisgender_woman
1954	NewEngland	36-45	asian	heterosexual	he	cisgender_man
1955	Pacific	27-35	asian	heterosexual	he	cisgender_man
1956	MiddleAtlantic	36-45	white	heterosexual	she	cisgender_woman
1957	Pacific	36-45	asian	heterosexual	he	prefer_not_to_say
1958	WestSouthCentral	18-26	my race is not listed	lesbian	she	cisgender_woman
1959	Pacific	36-45	white	heterosexual	she	cisgender_woman
1960	Pacific	46-55	asian	heterosexual	he	cisgender_man
1961	Pacific	27-35	asian	heterosexual	she	cisgender_woman
1962	MiddleAtlantic	36-45	white	heterosexual	she	cisgender_woman
1963	Pacific	27-35	asian	heterosexual	she	cisgender_woman
1964	MiddleAtlantic	27-35	asian	heterosexual	he	cisgender_man
1965	SouthAtlantic	36-45	black	heterosexual	she	cisgender_woman
1966	Pacific	36-45	white	heterosexual	he	cisgender_man
1967	Pacific	36-45	white	heterosexual	he	cisgender_man
1968	NewEngland	36-45	black	heterosexual	he	cisgender_man
1969	SouthAtlantic	46-55
1970	Pacific	36-45	my race is not listed	heterosexual	he	cisgender_man
1971	Pacific	36-45	asian	heterosexual	he	cisgender_man
1972	Pacific	27-35	Multiple selected	heterosexual	she	cisgender_woman
1973	SouthAtlantic	18-26	black	heterosexual		cisgender_man
1974	SouthAtlantic	27-35	black	heterosexual	she	cisgender_woman
1975	Pacific	36-45	white	heterosexual	she	cisgender_woman
1976	EastSouthCentral	46-55	white	heterosexual	he	cisgender_man
1977	WestNorthCentral	27-35	white	heterosexual	he	cisgender_man
1978	Pacific	27-35	white	heterosexual	he	cisgender_man
1979	SouthAtlantic	18-26	white	heterosexual	he	cisgender_man
1980	Pacific	18-26	Multiple selected	heterosexual	he	cisgender_man
1981	Pacific	36-45	prefer_not_to_say	heterosexual	he	cisgender_man
1982	Pacific	27-35	asian	heterosexual	he	cisgender_man
1983	SouthAtlantic	27-35	white	heterosexual	she	cisgender_woman
1984	SouthAtlantic	27-35	white	pansexual	he	transgender_man
1985	Pacific	27-35	asian	heterosexual	he	cisgender_man
1986	Pacific	27-35	hispanic	heterosexual	she	cisgender_woman
1987	Pacific	36-45	asian	heterosexual	she	cisgender_woman
1988	Pacific	27-35	asian	heterosexual	he	cisgender_man
1989	Pacific	46-55	asian	heterosexual	he	cisgender_man
1990	SouthAtlantic	18-26	Multiple selected	my sexuality is not listed	Multiple selected	my gender is not listed
1991	MiddleAtlantic	27-35	white	heterosexual	she	cisgender_woman
1992	MiddleAtlantic	27-35	white	heterosexual	she	cisgender_woman
1993	EastSouthCentral	36-45	white	heterosexual	he	cisgender_man
1994	Pacific	36-45	asian
1995	SouthAtlantic	27-35	white	prefer_not_to_say	she	cisgender_woman
1996	Pacific	46-55	asian	heterosexual	he	cisgender_man
1997	Pacific	27-35
1998	Pacific	36-45	prefer_not_to_say		she
1999	Pacific	27-35	asian	heterosexual	he	cisgender_man
[truncated: 39,678 more rows]
